# Supplementary material for: Proteomics Characterization of Cytoplasmic and Lipid-Associated Membrane Proteins of Human Pathogen Mycoplasma fermentans M64
Source: PLoS One. 2012 Apr 20;7(4):e35304. doi: 10.1371/journal.pone.0035304 (PMC3335035; doi:10.1371/journal.pone.0035304)
Supplement: Table S2 — List of the M. fermentans M64 proteins identified in this study. The summary table includes the protein annotation, MASCOT scores, predicted pIs and molecular masses, COG classification, TMHMM and LipoP prediction results, KEGG orthology (KO) and pathway information. (XLS) [file pone.0035304.s004.xls]

## Sheet: Supplementary Table 1
Supplementary Table 2. List of the M. fermentans M64 proteins identified in this study.
ORF ID a)	Predicted function	COG Class	No. of TMD b)	LipoP Prediction	Calc. pI	Calc. Mr (kDa)	MASCOT Score	Identification Method	Conservation c)		Conservation d)				KEGG KO ID	KEGG Pathway ID e)
									JER	PG18	mge	mho	mpe	mpn
MfeM64YM0002 *	dnaN; DNA polymerase III beta subunit	L	0	CYT	5.63	41.97	79	PMF	1	1	0	1	0	0	K02338	00230 00240 01100 03030 03430 03440
MfeM64YM0015 *	nadE; NH(3)-dependent NAD(+) synthetase	H	0	CYT	9.27	29.51	59	PMF	1	1	1	1	1	1	K01916	00760 00910 01100
MfeM64YM0018 *	xfp; D-xylulose 5-phosphate/D-fructose 6-phosphate phosphoketolase	G	0	CYT	6.75	89.93	1567	MS/MS	1	1	0	1	0	0	K01621	00030 00680 00710 01100
MfeM64YM0019	MFE-specific adenine/cytosine DNA methyltransferase	-	0	CYT	9.35	55.88	50	MS/MS	1	1	0	0	0	0	-
MfeM64YM0021	p29; MFE-specific P29 phase variant surface lipoprotein	-	0	SpII	9.94	26.68	429	MS/MS	1	1	0	0	0	0	-
MfeM64YM0023 *	lysS; Lysyl-tRNA synthetase	J	0	CYT	7.72	56.67	58	PMF	1	1	1	1	1	1	K04567	00970
MfeM64YM0028	Conserved hypothetical protein	R	0	CYT	7.58	39.62	30	PMF	1	1	0	0	0	0	K07048
MfeM64YM0037	MFE-specific hypothetical protein	-	0	CYT	10.63	16.96	40	PMF	0	3	0	0	0	0	-
MfeM64YM0039	BspA-like surface antigen	-	0	SpII	7.73	27.03	92	MS/MS	1	1	0	0	0	0	-
MfeM64YM0042 *	lplA; Lipoate-protein ligase A	H	0	CYT	8.72	37.23	101	MS/MS	1	1	1	0	1	1	K03800	00785 01100
MfeM64YM0043	lip; Triacylglycerol lipase	R	0	CYT	6.52	34.34	48	PMF	1	1	0	0	0	0	-
MfeM64YM0048	glycosyltransferase	M	4	TMH	9.98	50.22	52	PMF	1	1	0	0	0	0	-
MfeM64YM0049	MFE-specific hypothetical protein	S	0	CYT	8.59	39.36	52	PMF	1	0	0	0	0	0	-
MfeM64YM0050	MFE-specific hypothetical protein	MJ	0	CYT	6.51	26.75	57	PMF	1	1	0	0	0	0	K04042	00520 01100
MfeM64YM0069 *	mgpA; MgpA-like protein	R	0	CYT	6.51	36.38	58	PMF	2	2	1	2	0	1	K06881
MfeM64YM0072 *	nusA; N-utilization substance protein A	K	0	CYT	4.66	60.81	112	MS/MS	1	1	0	1	0	0	K02600
MfeM64YM0074 *	infB; Translation initiation factor IF-2	J	0	CYT	7	66.57	87	PMF	1	1	1	1	1	1	K02519
MfeM64YM0082 *	rpiB; Ribose 5-phosphate isomerase B	G	0	CYT	7.21	16.4	89	PMF	1	1	1	1	1	1	K01808	00030 00710 01100 01110 01120
MfeM64YM0088 *	pepP; Xaa-Pro aminopeptidase	E	0	CYT	8.13	39.69	89	PMF	1	1	1	1	1	1	K01262
MfeM64YM0115	MFE-specific hypothetical protein	-	1	SpI	8.95	143.68	35	MS/MS	0	1	0	0	0	0	-
MfeM64YM0119 *	def; Peptide deformylase	J	0	CYT	6.54	21.93	46	PMF	1	1	1	1	1	1	K01462
MfeM64YM0124 *	yitU; COF family HAD hydrolase protein	R	0	CYT	7.16	34.64	109	PMF	1	1	0	1	0	0	K07024
MfeM64YM0126 *	dnaK; Chaperone protein DnaK	O	0	CYT	4.8	64.21	655	MS/MS	1	1	1	1	1	1	K04043	03018 05152
MfeM64YM0129 *	pheS; Phenylalanyl-tRNA synthetase alpha chain	J	0	CYT	4.92	37.39	114	PMF	1	1	1	1	1	1	K01889	00970
MfeM64YM0151	tig; Trigger factor	O	0	CYT	9.55	58.6	608	MS/MS	1	1	0	0	0	0	K03545
MfeM64YM0163 *	tpx; Thiol peroxidase	O	0	CYT	8.97	19.28	106	PMF	1	1	0	0	1	0	K11065
MfeM64YM0167 *	cmk; Cytidylate kinase	F	0	CYT	8.59	26.11	109	MS/MS	1	1	1	1	1	1	K00945	00240 01100
MfeM64YM0180 *	rplM; 50S ribosomal protein L13	J	0	CYT	10.45	15.97	82	PMF	1	1	1	1	1	1	K02871	03010
MfeM64YM0187 *	fba; Fructose-bisphosphate aldolase	G	0	CYT	8.79	30.84	87	PMF	1	1	1	1	1	1	K01624	00010 00030 00051 00680 00710 01100 01110 01120
MfeM64YM0189 *	pyk; Pyruvate kinase	G	0	CYT	9.24	53.22	450	MS/MS	1	1	1	1	1	1	K00873	00010 00230 00620 00710 01100 01110 01120 04930
MfeM64YM0190	MFE-specific hypothetical protein	-	1	SpI	9.78	57.5	155	MS/MS	1	1	0	0	0	0	-
MfeM64YM0213	MFE-specific hypothetical protein	D	0	CYT	7.93	269.28	45	PMF	1	1	0	0	0	0	-
MfeM64YM0246	MFE-specific hypothetical protein	-	1	SpI	8.95	143.68	35	MS/MS	0	1	0	0	0	0	-
MfeM64YM0249	Conserved hypothetical protein	S	0	CYT	8.09	26.73	49	PMF	0	1	0	0	0	0	-
MfeM64YM0252 *	eno; Enolase	G	0	CYT	6.37	49.28	615	MS/MS	1	1	1	1	1	1	K01689	00010 00680 01100 01110 01120 03018
MfeM64YM0254 *	tuf; Elongation factor Tu	J	0	CYT	6.75	43.65	859	MS/MS	1	1	1	1	1	1	K02358	04626
MfeM64YM0270 *	atpA; ATP synthase subunit alpha	C	0	CYT	6.4	57.68	78	PMF	1	1	1	2	1	1	K02111	00190 00195 01100
MfeM64YM0271 *	atpG; ATP synthase gamma chain	C	0	CYT	6.89	33.06	57	PMF	1	1	1	1	1	0	K02115	00190 00195 01100
MfeM64YM0272 *	atpD; ATP synthase subunit beta	C	0	CYT	6.65	54.82	173	MS/MS	1	1	1	2	1	1	K02112	00190 00195 01100
MfeM64YM0278	ptsG; PTS system, glucose-specific IIABC component	G	0	CYT	8.89	33.18	93	PMF	1	1	0	0	0	0	-
MfeM64YM0279	D-isomer specific 2-hydroxyacid dehydrogenase family protein	CHR	0	CYT	8.54	38.34	54	PMF	2	2	0	0	0	0	K03778	00620
MfeM64YM0281	oppA; oligopeptide ABC transporter, substrate-binding component	-	1	SpI->SpII	9.26	104.62	685	MS/MS	1	1	0	0	0	0	-
MfeM64YM0287 *	pepA; Leucyl aminopeptidase	E	0	CYT	7.52	51.56	73	PMF	2	2	1	2	1	1	K01255	00480 01100
MfeM64YM0293 *	gpmI; 2,3-bisphosphoglycerate-independent phosphoglycerate mutase	G	0	CYT	8.19	55.95	192	PMF	1	1	1	1	1	1	K01834	00010 00680 01100 01110 01120
MfeM64YM0294 *	Conserved hypothetical protein	R	0	CYT	6.88	34.35	68	PMF	2	2	0	1	0	0	K07024
MfeM64YM0296 *	secA; Protein translocase subunit SecA	U	0	CYT	5.24	96.88	184	PMF	1	1	1	1	0	1	K03070	03060 03070
MfeM64YM0300	MFE-specific lipoprotein	-	0	SpI->SpII	6.99	101.8	112	MS/MS	1	0	0	0	0	0	-
MfeM64YM0302 *	uvrB; UvrABC system protein B	L	0	CYT	6.07	77.76	62	PMF	1	1	1	1	1	1	K03702	03420
MfeM64YM0305 *	rpoB; DNA-directed RNA polymerase subunit beta	K	0	CYT	8.52	134.58	376	MS/MS	1	1	1	1	1	1	K03043	00230 00240 01100 03020
MfeM64YM0310 *	topA; DNA topoisomerase	L	0	CYT	9.06	71.97	97	PMF	1	1	1	1	1	1	K03168
MfeM64YM0311	rpsF; Putative 30S ribosomal protein S6	J	0	CYT	10.31	18.2	33	MS/MS	1	1	0	1	0	0	K02990	03010
MfeM64YM0312 *	ssb; Single-stranded DNA-binding protein	L	0	CYT	5.31	20.05	76	PMF	1	1	0	0	1	0	K03111	03030 03430 03440
MfeM64YM0315	tig; MFE-specific Trigger factor	O	0	CYT	5.23	46.73	152	PMF	1	1	0	0	0	0	K03545
MfeM64YM0316 *	ABC transporter ATP-Binding Protein	R	0	CYT	5.49	60.97	60	PMF	1	1	0	1	0	0	-
MfeM64YM0322 *	Conserved hypothetical protein	R	0	CYT	6.38	32.15	100	PMF	1	1	0	1	0	0	K07024
MfeM64YM0330	p80; agalactiae P80-like lipoprotein	-	1	SpII	8.97	80.38	1087	MS/MS	1	1	0	0	0	0	-
MfeM64YM0331	MFE-specific lipoprotein	L	0	SpII	9.06	45.62	277	MS/MS	1	1	0	0	0	0	-
MfeM64YM0332	ABC transporter ATP-binding protein	G	0	CYT	9.9	81.67	211	MS/MS	1	1	1	1	0	0	K02023
MfeM64YM0336	MFE-specific lipoprotein	-	1	SpI->SpII	9.39	58.9	231	PMF	1	1	0	0	0	0	-	-
MfeM64YM0339 *	Conserved hypothetical protein	R	0	CYT	8.31	20.08	68	PMF	1	1	1	1	1	0	K03152
MfeM64YM0341 *	gyrA; DNA gyrase subunit A	L	0	CYT	5.19	104.12	320	MS/MS	2	2	2	1	1	2	K02469
MfeM64YM0351 *	infC; translation initiation factor IF-3	J	0	CYT	9.99	23.79	37	PMF	1	1	1	1	1	1	K02520
MfeM64YM0358	MFE-specific hypothetical protein	-	1	SpI	8.98	50.19	41	MS/MS	0	1	0	0	0	0	-
MfeM64YM0360	MFE-specific hypothetical protein	D	1	SpI	8.6	147.95	163	PMF	5	2	0	0	0	0	-
MfeM64YM0365	MFE-specific hypothetical protein	-	0	CYT	10.09	12.8	54	PMF	1	1	0	0	0	0	-
MfeM64YM0369	MFE-specific hypothetical protein	-	0	CYT	10.63	16.96	40	PMF	0	3	0	0	0	0	-
MfeM64YM0380	p57'; MFE-specific lipoprotein P57'	-	0	SpII	5.71	61.7	126	MS/MS	0	1	0	0	0	0	-
MfeM64YM0394 *	lepA; GTP-binding membrane protein	M	0	CYT	6.08	67.68	33	MS/MS	1	1	1	1	1	1	K03596
MfeM64YM0399	MFE-specific hypothetical protein	-	1	SpI	8.34	147.24	397	MS/MS	5	2	0	0	0	0	-
MfeM64YM0406	lon; Putative Heat shock ATP-dependent protease	O	0	CYT	7.05	113.63	585	MS/MS	1	1	0	0	0	0	K01338	04112
MfeM64YM0411	MFE-specific hypothetical protein	-	3	TMH	8.86	15.55	74	MS/MS	1	1	0	0	0	0	-
MfeM64YM0415 *	glyS; Glycyl-tRNA synthetase	J	0	CYT	7.72	52.38	93	PMF	1	1	1	1	1	1	K01880	00970
MfeM64YM0420 *	pgi; Glucose-6-phosphate isomerase	G	0	CYT	8.74	47.91	36	MS/MS	1	1	1	0	1	1	K01810	00010 00030 00500 00520 01100 01110 01120
MfeM64YM0432	MFE-specific hypothetical protein	-	0	CYT	10.63	16.96	40	PMF	0	3	0	0	0	0	-
MfeM64YM0433	p37; P37-like extracytoplasmic thiamine-binding lipoprotein	-	0	SpII	9.32	45.36	389	MS/MS	1	1	0	1	0	0	K02044	02010
MfeM64YM0439	MFE-specific hypothetical protein	-	1	SpI	7.27	146.99	63	PMF	5	2	0	0	0	0	-
MfeM64YM0451	p57; MFE-specific lipoprotein P57	-	0	SpII	5.77	61.83	122	MS/MS	0	1	0	0	0	0	-	-
MfeM64YM0487 *	ligA; DNA ligase	L	0	CYT	7.24	75.09	120	PMF	1	1	1	1	1	1	K01972	03030 03410 03420 03430
MfeM64YM0488 *	tpiA; Triosephosphate isomerase	G	0	CYT	7.03	28.11	62	PMF	1	1	1	1	1	1	K01803	00010 00051 00562 00710 01100 01110 01120
MfeM64YM0489 *	nagB; Glucosamine-6-phosphate deaminase	G	0	CYT	8.2	27.77	68	MS/MS	1	1	0	0	1	0	K02564	00520 01100
MfeM64YM0492 *	pgk; Phosphoglycerate kinase	G	0	CYT	9.06	42.8	426	MS/MS	1	1	1	1	1	1	K00927	00010 00710 01100 01110 01120
MfeM64YM0496 *	thrS; Threonyl-tRNA synthetase	J	0	CYT	8.52	68.06	102	PMF	1	1	1	1	1	1	K01868	00970
MfeM64YM0501 *	deoC; Deoxyribose-phosphate aldolase	F	0	CYT	8.29	24.19	394	MS/MS	1	1	1	1	1	1	K01619	00030
MfeM64YM0502 *	deoA; Pyrimidine-nucleoside phosphorylase	F	0	CYT	9.02	47.09	119	PMF	1	1	1	1	1	1	K00756	00240 01100
MfeM64YM0503 *	deoD; Purine-nucleoside phosphorylase	F	0	CYT	8.69	26.01	526	MS/MS	3	3	1	1	1	1	K03784	00230 00240 00760 01100 01110
MfeM64YM0505 *	COF family HAD hydrolase protein	R	0	CYT	6.79	31.95	32	PMF	2	2	0	1	0	0	K07024
MfeM64YM0509 *	hpt; Hypoxanthine phosphoribosyltransferase	F	0	CYT	9.61	21.16	61	PMF	1	1	1	1	2	1	K00760	00230 00983 01100 01110
MfeM64YM0511 *	dgk; Deoxyguanosine kinase	F	0	CYT	8.31	26.82	248	MS/MS	2	2	1	1	0	1	-
MfeM64YM0512 *	greA; Transcription elongation factor	K	0	CYT	5.15	18.04	224	MS/MS	1	1	1	1	1	1	K03624
MfeM64YM0516 *	alaS; Alanyl-tRNA synthetase	J	0	CYT	8.75	99.91	431	MS/MS	1	1	1	1	1	1	K01872	00970
MfeM64YM0519	MFE-specific lipoprotein	-	0	SpII	8.6	14.59	82	MS/MS	1	1	0	0	0	0	-
MfeM64YM0521 *	arcC; Carbamate kinase	E	0	CYT	9.66	33.47	107	MS/MS	1	1	0	1	1	1	K00926	00230 00330 00910 01120
MfeM64YM0522 *	arcB; Ornithine carbamoyltransferase	E	0	CYT	8.04	38.38	149	MS/MS	1	1	0	1	1	1	K00611	00330 01100 01110
MfeM64YM0523 *	arcA; Arginine deiminase	E	0	CYT	6.9	46.18	110	PMF	1	1	0	1	1	0	K01478	00330 01100 01110
MfeM64YM0525 *	Conserved hypothetical protein	-	0	CYT	8.78	35.23	115	PMF	1	1	0	1	0	0	-
MfeM64YM0527 *	ptsI; Phosphoenolpyruvate-protein phosphotransferase	G	0	CYT	6.61	63.74	79	PMF	1	1	1	0	1	1	K08483	02060
MfeM64YM0528 *	pepO; Endopeptidase O	O	0	CYT	9.27	73.7	86	PMF	1	1	0	1	1	0	K07386
MfeM64YM0534 *	ktrA; potassium uptake protein A	P	0	CYT	9.66	24.57	30	MS/MS	1	1	0	1	0	0	K03499
MfeM64YM0542 *	tsf; Elongation factor Ts	J	0	CYT	9.69	32.14	109	MS/MS	1	1	1	1	1	1	K02357
MfeM64YM0550 *	asnS; Asparaginyl-tRNA synthetase	J	0	CYT	8.35	51.24	68	PMF	1	1	1	1	1	1	K01893	00970
MfeM64YM0569	Conserved hypothetical protein	-	0	CYT	8.78	24.51	84	PMF	0	1	0	0	0	0	-
MfeM64YM0587	htpA-1; MFE-specific HtpA	-	0	CYT	10.88	54.11	49	PMF	0	1	0	0	0	0	-
MfeM64YM0604	kduI; 4-deoxy-L-threo-5-hexosulose-uronate ketol-isomerase	G	0	CYT	8.29	31.6	82	PMF	1	1	0	0	0	0	K01815	00040
MfeM64YM0611	kduD; 2-deoxy-D-gluconate 3-dehydrogenase	IQR	0	CYT	9.27	28.25	57	MS/MS	1	1	0	0	0	0	-
MfeM64YM0616	MFE-specific lipoprotein	-	0	SpII	9.46	67.73	355	MS/MS	1	1	0	0	0	0	-
MfeM64YM0621 *	lemA; LemA protein	S	1	CYT	9.44	26.07	273	MS/MS	1	1	0	1	1	0	K03744
MfeM64YM0625 *	P115-Like (M. hyorhinis) ABC transporter ATP-Binding Protein	D	0	CYT	5.69	110.71	1158	MS/MS	1	1	1	1	1	1	K03529
MfeM64YM0626 *	rnc; ribonuclease III	K	0	CYT	9.5	26.72	45	PMF	1	1	0	1	1	0	K03685	03008
MfeM64YM0628 *	Glycerone kinase	R	0	CYT	5.06	59.36	50	MS/MS	1	1	1	1	1	1	K07030
MfeM64YM0632 *	deoB; Phosphopentomutase	G	0	CYT	6.61	44.34	565	MS/MS	1	1	0	1	0	0	K01839	00030 00230
MfeM64YM0639 *	ychF; GTP-binding protein	J	0	CYT	5.22	40.97	44	PMF	1	1	1	1	1	1	K06942
MfeM64YM0645 *	gtaB; UTP-glucose-1-phosphate uridyltransferase	M	0	CYT	8.53	34.52	114	PMF	1	1	1	0	1	1	K00963	00040 00052 00500 00520 01100 01110
MfeM64YM0650 *	rpsE; 30S ribosomal protein S5	J	0	CYT	11	26.06	56	MS/MS	1	1	1	1	1	1	K02988	03010
MfeM64YM0655 *	rplE; 50S ribosomal protein L5	J	0	CYT	10.41	20.75	288	MS/MS	1	1	1	1	1	1	K02931	03010
MfeM64YM0661 *	rpsC; 30S ribosomal protein S3	J	0	CYT	10.45	25.04	372	MS/MS	1	1	1	1	0	1	K02982	03010
MfeM64YM0664 *	rplB; 50S ribosomal protein L2	J	0	CYT	11.06	30.75	91	PMF	1	1	1	1	1	1	K02886	03010
MfeM64YM0667 *	rplC; 50S ribosomal protein L3	J	0	CYT	10.44	29.54	208	MS/MS	1	1	1	1	1	1	K02906	03010
MfeM64YM0672	MFE-specific hypothetical protein	-	1	CYT	10.03	4.65	43	PMF	0	0	0	0	0	0	-
MfeM64YM0673 *	recA; recombinase A	L	0	CYT	8.35	37.15	32	MS/MS	1	1	1	1	1	1	K03553	03440
MfeM64YM0678 *	Aminopeptidase	G	0	CYT	7.54	39.27	103	PMF	2	2	0	1	0	0	-
MfeM64YM0686	Conserved hypothetical lipoprotein	-	0	CYT	4.87	15.86	70	PMF	1	1	0	0	0	0	-
MfeM64YM0688	MFE-specific lipoprotein	-	0	SpII	9.28	32.98	96	PMF	1	1	0	0	0	0	-
MfeM64YM0696 *	hisS; Histidyl-tRNA synthetase	J	0	CYT	4.76	50.45	46	PMF	1	1	1	1	1	1	K01892	00970
MfeM64YM0714	Conserved hypothetical lipoprotein	-	0	SpI->SpII	9.28	88.15	274	PMF	0	1	0	0	0	0	-	-
MfeM64YM0726	MFE-specific hypothetical protein	-	0	CYT	10.63	16.96	40	PMF	0	3	0	0	0	0	-
MfeM64YM0729 *	Hydrolase of the HAD family	R	0	CYT	6.05	31.64	99	PMF	1	1	0	1	0	0	K07024
MfeM64YM0732 *	cbiO1; cobalt ABC transporter ATPase component	P	0	CYT	6.78	29.65	48	PMF	4	3	3	1	3	4	K02006	02010
MfeM64YM0734 *	rplQ; 50S ribosomal protein L17	J	0	CYT	11.16	17.79	43	MS/MS	1	1	0	1	0	0	K02879	03010
MfeM64YM0735 *	rpoA; DNA-directed RNA polymerase subunit alpha	K	0	CYT	5.1	38.02	230	PMF	1	1	1	1	1	1	K03040	00230 00240 01100 03020
MfeM64YM0740 *	map; Methionine aminopeptidase	J	0	CYT	7.5	27.21	73	PMF	1	1	1	1	1	1	K01265
MfeM64YM0741 *	adk; Adenylate kinase	F	0	CYT	9.56	24.63	72	PMF	1	1	1	1	1	1	K00939	00230 01100 01110
MfeM64YM0755 *	rpsG; 30S ribosomal protein S7	J	0	CYT	10.66	17.91	90	PMF	1	1	1	1	1	1	K02992	03010
MfeM64YM0756 *	fusA; Elongation factor G	J	0	CYT	5.87	77.22	185	PMF	1	1	1	1	1	1	K02355
MfeM64YM0764 *	rplL; 50S ribosomal protein L7/L12	J	0	CYT	4.77	12.82	67	MS/MS	1	1	1	1	1	1	K02935	03010
MfeM64YM0765 *	rplJ; 50S ribosomal protein L10	J	0	CYT	10.1	18.88	305	MS/MS	1	1	0	1	1	0	K02864	03010
MfeM64YM0802	p57; MFE-specific lipoprotein P57	-	0	SpII	5.77	61.83	122	MS/MS	0	1	0	0	0	0	-	-
MfeM64YM0815 *	tex; Putative RNA binding protein	K	0	CYT	6.67	82.04	167	PMF	1	1	0	1	0	0	K06959
MfeM64YM0817 *	ileS; Isoleucyl-tRNA synthetase	J	0	CYT	9.28	102.29	39	MS/MS	1	1	1	1	1	1	K01870	00290 00970
MfeM64YM0826	Cytosine-specific methyltransferase	L	0	CYT	9.84	48.58	62	PMF	0	1	0	0	1	0	K00558	00270 01100
MfeM64YM0829 *	pdhB; Pyruvate dehydrogenase E1-beta subunit	C	0	CYT	8.95	36.64	44	PMF	1	1	1	0	1	1	K00162	00010 00020 00290 00620 00650 01100 01110 01120
MfeM64YM0830 *	pdhA; Pyruvate dehydrogenase E1-alpha subunit	C	0	CYT	5.83	42.32	70	PMF	1	1	1	0	1	1	K00161	00010 00020 00290 00620 00650 01100 01110 01120
MfeM64YM0846	p57; MFE-specific lipoprotein P57	-	0	SpII	5.77	61.83	122	MS/MS	0	1	0	0	0	0	-	-
MfeM64YM0871	MFE-specific lipoprotein	-	0	SpII	7.83	79	105	PMF	0	2	0	0	0	0	-
MfeM64YM0876 *	frr; Ribosome-recycling factor	J	0	CYT	5.17	21.01	114	MS/MS	1	1	1	1	1	1	K02838
MfeM64YM0877 *	pyrH; Uridylate kinase	F	0	CYT	9.74	26.24	106	MS/MS	1	1	1	1	1	1	K09903	00240 01100
MfeM64YM0879	hitA; hominis P80-like hypothetical protein	-	1	CYT	9.52	84.35	692	MS/MS	1	1	0	0	0	0	-
MfeM64YM0880	hitB; hominis P60-like hypothetical protein	-	0	SpI	9.39	51.35	608	MS/MS	1	1	0	0	0	0	-
MfeM64YM0895	MFE-specific lipoprotein	-	0	SpII	9.71	25.64	266	MS/MS	1	1	0	0	0	0	-
MfeM64YM0896 *	gap; Glyceraldehyde-3-phosphate dehydrogenase	G	0	CYT	9	36.76	673	MS/MS	1	1	1	1	1	1	K00134	00010 01100 01110 01120 05010
MfeM64YM0902	MFE-specific hypothetical protein	-	2	CYT	9.26	50.42	52	PMF	1	1	0	0	0	0	-
MfeM64YM0907 *	rpe; Ribulose-phosphate 3-epimerase	G	0	CYT	8.21	24.91	61	PMF	1	1	1	1	1	0	K01783	00030 00040 00710 01100 01110 01120
MfeM64YM0920 *	pepA; Leucyl aminopeptidase	E	0	CYT	7.37	50.51	606	MS/MS	2	2	0	2	1	1	K01255	00480 01100
MfeM64YM0921 *	tdk; Thymidine kinase	F	0	CYT	9.22	21.61	48	PMF	1	1	1	1	1	1	K00857	00240 00983 01100
MfeM64YM0931	htpA-2; MFE-specific HtpA	-	0	CYT	10.88	54.11	49	PMF	0	1	0	0	0	0	-
MfeM64YM0947 *	potA; spermidine/putrescine transport ATP-binding protein	E	0	CYT	6.03	53.67	44	PMF	1	1	0	1	0	0	K11072	02010
MfeM64YM0952 *	nox; NADH dehydrogenase	R	0	CYT	8.84	50.03	49	PMF	1	1	1	0	1	1	-
MfeM64YM0953	MFE-specific hypothetical protein	-	1	CYT	4.39	40.42	118	MS/MS	1	1	0	0	0	0	-
MfeM64YM0959 *	nusG; Transcription antitermination protein nusG	K	0	CYT	6.3	23.23	124	MS/MS	1	1	0	1	0	0	K02601
MfeM64YM0963 *	prfA; Peptide chain release factor 1	J	0	CYT	5.24	40.31	59	PMF	1	1	1	1	1	1	K02835
MfeM64YM0968 *	deoD; Purine-nucleoside phosphorylase	F	0	CYT	8.55	26.47	115	PMF	3	3	1	1	1	1	-
MfeM64YM0971	dnaX; DNA-directed DNA polymerase gamma/tau subunit	L	0	CYT	6.53	68.86	44	PMF	1	1	0	0	0	0	K02343	00230 00240 01100 03030 03430 03440
MfeM64YM0974 *	tmk; Thymidylate kinase	F	0	CYT	9.69	25.72	30	PMF	1	1	1	1	1	0	K00943	00240 01100
MfeM64YM0978	Macrophage activating lipoprotein-404 precursor	R	0	SpI->SpII	9.25	47.86	952	MS/MS	1	1	0	0	0	0	-
MfeM64YM0981	mglA; unspecified sugar ABC transport ATP-binding protein	R	2	CYT	9.66	67.23	74	MS/MS	1	1	1	0	0	1	-
MfeM64YM0984	p78; MFE-specific phase variable surface lipoprotein P78 precursor	-	0	SpI->SpII	9.03	78.43	323	MS/MS	1	1	0	0	0	0	-	-
MfeM64YM0989 *	gyrB; DNA gyrase subunit B	L	0	CYT	6.42	71.51	138	PMF	2	2	2	2	2	2	K02470
MfeM64YM0992	Conserved hypothetical protein	-	0	CYT	5.23	37.57	99	PMF	3	3	0	0	0	0	-
MfeM64YM0993 *	serS; Seryl-tRNA synthetase	J	0	CYT	9.49	48.34	82	PMF	1	1	1	1	1	1	K01875	00970
MfeM64YM0997	ndt; Nucleoside 2-deoxyribosyltransferase	F	0	CYT	5.86	18.34	91	MS/MS	1	1	0	0	0	0	-
MfeM64YM0998 *	tkt; Transketolase	G	0	CYT	7.62	73.1	95	PMF	1	1	1	0	2	1	K00615	00030 00710 01051 01100 01110 01120
MfeM64YM1004	MFE-specific hypothetical protein	-	0	CYT	7.69	32.22	50	PMF	1	1	0	0	0	0	-
MfeM64YM1013	MFE-specific lipoprotein	-	0	SpI->SpII	9.12	24.92	65	PMF	1	1	0	0	0	0	-	-
MfeM64YM1019	NAD-dependent deacetylase, SIR2 family	K	0	CYT	7.08	28.67	43	PMF	1	1	0	0	0	0	K12410	00520 01100
MfeM64YM1023	hsdR2; type I site-specific deoxyribonuclease	V	0	CYT	8.36	121.96	111	PMF	1	1	0	0	0	0	K01153
MfeM64YM1028 *	clpB; ATP-dependent Clp protease, ATPase subunit	O	0	CYT	7.74	81.22	110	PMF	1	1	1	1	1	1	K03695
MfeM64YM1038	Conserved hypothetical protein	-	0	CYT	9.84	15.49	43	PMF	1	1	0	0	0	0	-
MfeM64YM1039 *	proS; Prolyl-tRNA synthetase	J	0	CYT	9.07	55.25	61	PMF	1	1	1	1	1	1	K01881	00970
MfeM64YM1044 *	ppa; Inorganic pyrophosphatase	C	0	CYT	5.18	21.37	55	MS/MS	1	1	1	1	1	1	K01507	00190
MfeM64YM1054 *	rplA; 50S ribosomal protein L1	J	0	CYT	10.57	25.08	112	MS/MS	1	1	1	1	0	1	K02863	03010
MfeM64YM1059	ABC transporter permease protein	-	8	SpI	9.51	306.1	35	MS/MS	1	1	0	0	0	0	K02004
MfeM64YM1060	ftsH; cell division protein FtsH	O	2	SpI	9.4	77.08	59	MS/MS	1	1	1	1	0	1	K03798
a) Proteins conserved with any of the four human mycoplasmal pathogens, i.e. M. genitalium G37 (mge), M. hominis ATCC 23114 (mho), M. penetrans HF-2 (mpe) and M. pneumoniae M129 (mpn), were labeled with asterisks (*).
b) TMD represents transmembrane domain by prediction.
c) Number of ORFs in M. fermentans JER and PG18 found to be homologous to the M. fermentans M64 ORF.
d) Number of ORFs in other human mycoplasmal pathogens found to be homologous to the M. fermentans M64 ORF.
e) Purine (00230) and pyrimidine (00240) metabolism are marked in Green, Arginine and proline metabolism (00330) are marked in Blue, Glycolysis (00010) and Pentose phosphate pathway (00030) are marked in Red.
