# Supplementary material for: Proteomics Characterization of Cytoplasmic and Lipid-Associated Membrane Proteins of Human Pathogen Mycoplasma fermentans M64
Source: PLoS One. 2012 Apr 20;7(4):e35304. doi: 10.1371/journal.pone.0035304 (PMC3335035; doi:10.1371/journal.pone.0035304)
Supplement: Table S4 — COG annotations of the identified and predicted M. fermentans M64 proteins. (XLS) [file pone.0035304.s006.xls]

## Sheet: Sheet1
Supplementary Table 4. COG annotations of the identified and predicted M. fermentans M64 proteins.
ORF ID	Predicted function	COG Class	COG ID	COG Description
MfeM64YM0001	dnaA; chromosomal replication initiator protein DnaA	L	COG0593	ATPase involved in DNA replication initiation
MfeM64YM0002	dnaN; DNA polymerase III beta subunit	L	COG0592	DNA polymerase sliding clamp subunit (PCNA homolog)
MfeM64YM0003	yaaA; S4-like RNA-binding protein	S	COG2501	Uncharacterized conserved protein
MfeM64YM0004	hypothetical protein
MfeM64YM0005	hypothetical protein
MfeM64YM0006	hypothetical protein
MfeM64YM0007	comEB; deoxycytidylate deaminase protein	F	COG2131	Deoxycytidylate deaminase
MfeM64YM0008	degV; DegV-like protein	S	COG1307	Uncharacterized protein conserved in bacteria
MfeM64YM0010	tyrS; tyrosyl-tRNA synthetase	J	COG0162	Tyrosyl-tRNA synthetase
MfeM64YM0011	glpF; glycerol uptake facilitator protein	G	COG0580	Glycerol uptake facilitator and related permeases (Major Intrinsic Protein Family)
MfeM64YM0012	hypothetical protein
MfeM64YM0013	hypothetical protein
MfeM64YM0014	hypothetical protein
MfeM64YM0015	nadE; nh(3)-dependent nad(+) synthetase	H	COG0171	NAD synthase
MfeM64YM0016	hypothetical protein	S	COG0217	Uncharacterized conserved protein
MfeM64YM0017	hypothetical protein	P	COG0428	Predicted divalent heavy-metal cations transporter
MfeM64YM0018	xfp; D-xylulose 5-phosphate/D-fructose 6-phosphate phosphoketolase	G	COG3957	Phosphoketolase
MfeM64YM0019	MFE-specific adenine/cytosine DNA methyltransferase
MfeM64YM0020	hypothetical protein	R	COG0670	Integral membrane protein, interacts with FtsH
MfeM64YM0021	p29; MFE-specific P29 phase variant surface lipoprotein
MfeM64YM0022	hypothetical protein
MfeM64YM0023	lysS; lysyl-tRNA synthetase	J	COG1190	Lysyl-tRNA synthetase (class II)
MfeM64YM0024	hypothetical protein
MfeM64YM0025	hypothetical protein
MfeM64YM0026	hypothetical protein
MfeM64YM0027	hypothetical protein
MfeM64YM0028	conserved hypothetical protein	R	COG1735	Predicted metal-dependent hydrolase with the TIM-barrel fold
MfeM64YM0029	sgaT; transport protein SgaT	S	COG3037	Uncharacterized protein conserved in bacteria
MfeM64YM0030	sgaB; pentitol phosphotransferase enzyme II, b component	G	COG3414	Phosphotransferase system, galactitol-specific IIB component
MfeM64YM0031	sgaA; PTS system, IIA component	T	COG1762	Phosphotransferase system mannitol/fructose-specific IIA domain (Ntr-type)
MfeM64YM0032	sgaH; 3-hexulose-6-phosphate synthase	G	COG0269	3-hexulose-6-phosphate synthase and related proteins
MfeM64YM0033	sgaU; hexulose-6-phosphate isomerase	G	COG3623	Putative L-xylulose-5-phosphate 3-epimerase
MfeM64YM0034	sgaE; sugar isomerase sgae	G	COG0235	Ribulose-5-phosphate 4-epimerase and related epimerases and aldolases
MfeM64YM0035	hypothetical protein	R	COG0561	Predicted hydrolases of the HAD superfamily
MfeM64YM0036	hypothetical protein
MfeM64YM0037	MFE-specific hypothetical protein
MfeM64YM0039	BspA-like surface antigen
MfeM64YM0040	ptsG-1; PTS system, glucose-specific IIABC component	G	COG2190	Phosphotransferase system IIA components
MfeM64YM0041	hypothetical protein
MfeM64YM0042	lplA; lipoate-protein ligase A	H	COG0095	Lipoate-protein ligase A
MfeM64YM0043	lip-1; triacylglycerol lipase	R	COG0596	Predicted hydrolases or acyltransferases (alpha/beta hydrolase superfamily)
MfeM64YM0044	hypothetical protein	M	COG0463	Glycosyltransferases involved in cell wall biogenesis
MfeM64YM0045	galE; udp-glucose 4-epimerase	M	COG1087	UDP-glucose 4-epimerase
MfeM64YM0046	hypothetical protein
MfeM64YM0047	tnpA-2; putative transposase	L	COG2826	Transposase and inactivated derivatives, IS30 family
MfeM64YM0048	glycosyltransferase	M	COG1215	Glycosyltransferases, probably involved in cell wall biogenesis
MfeM64YM0049	MFE-specific hypothetical protein	S	COG0391	Uncharacterized conserved protein
MfeM64YM0050	MFE-specific hypothetical protein	M	COG1208	Nucleoside-diphosphate-sugar pyrophosphorylase involved in lipopolysaccharide biosynthesis/translation initiation factor 2B, gamma/epsilon subunits (eIF-2Bgamma/eIF-2Bepsilon)
MfeM64YM0051	tnpA-3; transposase	L	COG2826	Transposase and inactivated derivatives, IS30 family
MfeM64YM0052	tnpA-4; transposase	L	COG2826	Transposase and inactivated derivatives, IS30 family
MfeM64YM0053	bcrA-1; ABC transporter ATP-binding protein	V	COG1131	ABC-type multidrug transport system, ATPase component
MfeM64YM0054	hypothetical protein
MfeM64YM0055	hypothetical protein
MfeM64YM0056	hypothetical protein
MfeM64YM0057	hypothetical protein
MfeM64YM0058	ftsY; cell division protein FtsY	U	COG0552	Signal recognition particle GTPase
MfeM64YM0059	hypothetical protein	S	COG2739	Uncharacterized protein conserved in bacteria
MfeM64YM0060	putative aaa+ superfamily atpase	R	COG1373	Predicted ATPase (AAA+ superfamily)
MfeM64YM0061	hypothetical protein	J	COG0858	Ribosome-binding factor A
MfeM64YM0062	rpiR; transcriptional regulator, RpiR family	K	COG1737	Transcriptional regulators
MfeM64YM0063	rpsP; putative 30S ribosomal protein S16	J	COG0228	Ribosomal protein S16
MfeM64YM0064	trmD; tRNA (guanine-n(1)-)-methyltransferase	J	COG0336	tRNA-(guanine-N1)-methyltransferase
MfeM64YM0065	rplS; 50S ribosomal protein L19	J	COG0335	Ribosomal protein L19
MfeM64YM0066	hypothetical protein
MfeM64YM0067	rlmH; ribosomal RNA large subunit methyltransferase H	S	COG1576	Uncharacterized conserved protein
MfeM64YM0068	mnmG; tRNA uridine 5-carboxymethylaminomethyl modification enzyme mnmg	D	COG0445	NAD/FAD-utilizing enzyme apparently involved in cell division
MfeM64YM0069	mgpA-1; MgpA-like protein	R	COG0618	Exopolyphosphatase-related proteins
MfeM64YM0070	mgpA-2; MgpA-like protein	R	COG0618	Exopolyphosphatase-related proteins
MfeM64YM0071	hypothetical protein	S	COG0779	Uncharacterized protein conserved in bacteria
MfeM64YM0072	nusA; N-utilization substance protein A	K	COG0195	Transcription elongation factor
MfeM64YM0073	hypothetical protein	K	COG2740	Predicted nucleic-acid-binding protein implicated in transcription termination
MfeM64YM0074	infB; translation initiation factor if-2	J	COG0532	Translation initiation factor 2 (IF-2; GTPase)
MfeM64YM0075	apt; adenine phosphoribosyltransferase	F	COG0503	Adenine/guanine phosphoribosyltransferases and related PRPP-binding proteins
MfeM64YM0076	hypothetical protein
MfeM64YM0077	tnpA-5; transposase	L	COG2826	Transposase and inactivated derivatives, IS30 family
MfeM64YM0078	dnaI; putative primosomal DNA helicase DnaI	L	COG1484	DNA replication protein
MfeM64YM0079	hypothetical protein	L	COG3611	Replication initiation/membrane attachment protein
MfeM64YM0080	coaE; dephospho-CoA kinase	H	COG0237	Dephospho-CoA kinase
MfeM64YM0081	hypothetical protein	S	COG1739	Uncharacterized conserved protein
MfeM64YM0082	rpiB; ribose 5-phosphate isomerase B	G	COG0698	Ribose 5-phosphate isomerase RpiB
MfeM64YM0083	sunT; unspecified toxin/drug ABC transporter ATP-binding and permease protein	V	COG2274	ABC-type bacteriocin/lantibiotic exporters, contain an N-terminal double-glycine peptidase domain
MfeM64YM0084	hypothetical protein
MfeM64YM0085	putative metalloprotease	R	COG0319	Predicted metal-dependent hydrolase
MfeM64YM0086	cdd; cytidine deaminase	F	COG0295	Cytidine deaminase
MfeM64YM0087	era; GTP-binding protein era	R	COG1159	GTPase
MfeM64YM0088	pepP; xaa-pro aminopeptidase	E	COG0006	Xaa-Pro aminopeptidase
MfeM64YM0089	trmA; tRNA (uracil-5-)-methyltransferase related enzyme	J	COG2265	SAM-dependent methyltransferases related to tRNA (uracil-5-)-methyltransferase
MfeM64YM0090	hypothetical protein
MfeM64YM0091	hypothetical protein
MfeM64YM0092	hypothetical protein
MfeM64YM0093	hypothetical protein
MfeM64YM0094	hypothetical protein
MfeM64YM0096	hypothetical protein
MfeM64YM0097	hypothetical protein
MfeM64YM0098	hypothetical protein
MfeM64YM0099	smf-1; DNA processing protein smf	U	COG0758	Predicted Rossmann fold nucleotide-binding protein involved in DNA uptake
MfeM64YM0100	hypothetical protein
MfeM64YM0101	hypothetical protein
MfeM64YM0102	hypothetical protein
MfeM64YM0103	ruvA-1; Holliday junction ATP-dependent DNA helicase RuvA	L	COG0632	Holliday junction resolvasome, DNA-binding subunit
MfeM64YM0104	hypothetical protein
MfeM64YM0105	ruvB-1; Holliday junction ATP-dependent DNA helicase RuvB	L	COG2255	Holliday junction resolvasome, helicase subunit
MfeM64YM0106	type II r/m system DNA methylase	L	COG0863	DNA modification methylase
MfeM64YM0107	hypothetical protein
MfeM64YM0108	hypothetical protein
MfeM64YM0109	hypothetical protein
MfeM64YM0110	hypothetical protein
MfeM64YM0111	hypothetical protein
MfeM64YM0112	hypothetical protein
MfeM64YM0113	hypothetical protein
MfeM64YM0114	trsE-1; TrsE-like protein	U	COG3451	Type IV secretory pathway, VirB4 components
MfeM64YM0115	MFE-specific hypothetical protein
MfeM64YM0116	hypothetical protein
MfeM64YM0118	DNA methylase	L	COG0742	N6-adenine-specific methylase
MfeM64YM0119	def; peptide deformylase	J	COG0242	N-formylmethionyl-tRNA deformylase
MfeM64YM0120	hypothetical protein
MfeM64YM0121	parE; topoisomerase IV subunit B	L	COG0187	Type IIA topoisomerase (DNA gyrase/topo II, topoisomerase IV), B subunit
MfeM64YM0122	parC; topoisomerase IV subunit A	L	COG0188	Type IIA topoisomerase (DNA gyrase/topo II, topoisomerase IV), A subunit
MfeM64YM0123	phosphoesterase	R	COG0622	Predicted phosphoesterase
MfeM64YM0124	yitU; COF family had hydrolase protein	R	COG0561	Predicted hydrolases of the HAD superfamily
MfeM64YM0125	rnhB-1; ribonuclease	L	COG1039	Ribonuclease HIII
MfeM64YM0126	dnaK; chaperone protein DnaK	O	COG0443	Molecular chaperone
MfeM64YM0127	hypothetical protein
MfeM64YM0128	mgs1; atpase, aaa family	L	COG2256	ATPase related to the helicase subunit of the Holliday junction resolvase
MfeM64YM0129	pheS; phenylalanyl-tRNA synthetase alpha chain	J	COG0016	Phenylalanyl-tRNA synthetase alpha subunit
MfeM64YM0130	ung; uracil-DNA glycosylase	L	COG0692	Uracil DNA glycosylase
MfeM64YM0131	pheT; phenylalanyl-tRNA synthetase beta chain	J	COG0072	Phenylalanyl-tRNA synthetase beta subunit
MfeM64YM0132	glyA; serine hydroxymethyltransferase	E	COG0112	Glycine/serine hydroxymethyltransferase
MfeM64YM0133	hypothetical protein	V	COG0534	Na+-driven multidrug efflux pump
MfeM64YM0134	dnaJ; chaperone protein DnaJ	O	COG0484	DnaJ-class molecular chaperone with C-terminal Zn finger domain
MfeM64YM0135	hypothetical protein
MfeM64YM0136	acpS; holo-[acyl-carrier-protein] synthase	I	COG0736	Phosphopantetheinyl transferase (holo-ACP synthase)
MfeM64YM0137	plsC; 1-acyl-sn-glycerol-3-phosphate acyltransferase	I	COG0204	1-acyl-sn-glycerol-3-phosphate acyltransferase
MfeM64YM0138	scpA; segregation and condensation protein A	S	COG1354	Uncharacterized conserved protein
MfeM64YM0139	spcB; segregation and condensation protein B	K	COG1386	Predicted transcriptional regulator containing the HTH domain
MfeM64YM0140	rluC; ribosomal large subunit pseudouridine synthase C	J	COG0564	Pseudouridylate synthases, 23S RNA-specific
MfeM64YM0141	gatC; glutamyl-tRNA amidotransferase subunit C
MfeM64YM0142	gatA; glutamyl-tRNA amidotransferase subunit A	J	COG0154	Asp-tRNAAsn/Glu-tRNAGln amidotransferase A subunit and related amidases
MfeM64YM0143	gatB; aspartyl/glutamyl-tRNA(asn/Gln) amidotransferase subunit B	J	COG0064	Asp-tRNAAsn/Glu-tRNAGln amidotransferase B subunit (PET112 homolog)
MfeM64YM0144	abortive infection protein abigi
MfeM64YM0146	dpnII; type II restriction enzyme dpnii
MfeM64YM0147	dam; adenine-specific DNA methyltransferase	L	COG0338	Site-specific DNA methylase
MfeM64YM0148	recG; ATP-dependent DNA helicase	K	COG2865	Predicted transcriptional regulator containing an HTH domain and an uncharacterized domain shared with the mammalian protein Schlafen
MfeM64YM0149	pepF; oligoendopeptidase F	E	COG1164	Oligoendopeptidase F
MfeM64YM0150	hypothetical protein
MfeM64YM0151	tig-1; trigger factor	O	COG0544	FKBP-type peptidyl-prolyl cis-trans isomerase (trigger factor)
MfeM64YM0152	cspR; tRNA/rRNA methyltransferase	J	COG0219	Predicted rRNA methylase (SpoU class)
MfeM64YM0153	spoU-1; rRNA methylase	J	COG0566	rRNA methylases
MfeM64YM0154	hypothetical protein
MfeM64YM0155	GTP-binding protein	R	COG1161	Predicted GTPases
MfeM64YM0156	hypothetical protein
MfeM64YM0157	ABC transporter related protein	V	COG1131	ABC-type multidrug transport system, ATPase component
MfeM64YM0158	ABC transporter ATP-binding protein	P	COG1122	ABC-type cobalt transport system, ATPase component
MfeM64YM0159	hypothetical protein
MfeM64YM0160	hypothetical protein
MfeM64YM0161	hypothetical protein
MfeM64YM0162	deoD-1; purine-nucleoside phosphorylase	F	COG0813	Purine-nucleoside phosphorylase
MfeM64YM0163	tpx; thiol peroxidase	O	COG2077	Peroxiredoxin
MfeM64YM0164	hypothetical protein
MfeM64YM0165	ribonuclease bn-like family enzyme	S	COG1295	Predicted membrane protein
MfeM64YM0166	engA; GTP-binding protein EngA	R	COG1160	Predicted GTPases
MfeM64YM0167	cmk; cytidylate kinase	F	COG0283	Cytidylate kinase
MfeM64YM0168	hypothetical protein
MfeM64YM0169	rluB; pseudouridine synthase	J	COG1187	16S rRNA uridine-516 pseudouridylate synthase and related pseudouridylate synthases
MfeM64YM0170	nadD; bidomainal protein	H	COG1057	Nicotinic acid mononucleotide adenylyltransferase
MfeM64YM0171	mucB; DNA-damage repair protein MucB	L	COG0389	Nucleotidyltransferase/DNA polymerase involved in DNA repair
MfeM64YM0172	nifU; nitrogen fixation protein NifU	C	COG0822	NifU homolog involved in Fe-S cluster formation
MfeM64YM0173	nifS; nitrogen fixation protein NifS	E	COG0520	Selenocysteine lyase
MfeM64YM0174	putative glycosyltransferase	M	COG0438	Glycosyltransferase
MfeM64YM0175	lipopolysaccharide cholinephosphotransferase LicD	M	COG3475	LPS biosynthesis protein
MfeM64YM0176	ldhD; D-lactate dehydrogenase	R	COG1052	Lactate dehydrogenase and related dehydrogenases
MfeM64YM0177	transporter, auxin efflux carrier family	R	COG0679	Predicted permeases
MfeM64YM0178	hypothetical protein	R	COG0697	Permeases of the drug/metabolite transporter (DMT) superfamily
MfeM64YM0179	licCA; ctp:phosphocholine cytidylyltransferase/choline kinase	M	COG4750	CTP:phosphocholine cytidylyltransferase involved in choline phosphorylation for cell surface LPS epitopes
MfeM64YM0180	rplM; 50S ribosomal protein L13	J	COG0102	Ribosomal protein L13
MfeM64YM0181	rpsI; 30S ribosomal protein S9	J	COG0103	Ribosomal protein S9
MfeM64YM0182	hypothetical protein	M	COG3475	LPS biosynthesis protein
MfeM64YM0183	hypothetical protein
MfeM64YM0184	hypothetical protein
MfeM64YM0186	hypothetical protein
MfeM64YM0187	fba; fructose-bisphosphate aldolase	G	COG0191	Fructose/tagatose bisphosphate aldolase
MfeM64YM0188	putative nuclease	L	COG1525	Micrococcal nuclease (thermonuclease) homologs
MfeM64YM0189	pyk; pyruvate kinase	G	COG0469	Pyruvate kinase
MfeM64YM0190	MFE-specific hypothetical protein
MfeM64YM0191	engB; GTP-binding protein engb	R	COG0218	Predicted GTPase
MfeM64YM0192	coaD; phosphopantetheine adenylyltransferase	H	COG0669	Phosphopantetheine adenylyltransferase
MfeM64YM0193	ackA; acetate kinase	C	COG0282	Acetate kinase
MfeM64YM0194	pta; phosphate acetyltransferase	C	COG0280	Phosphotransacetylase
MfeM64YM0195	hypothetical protein
MfeM64YM0196	hypothetical protein
MfeM64YM0197	tnpA-7; transposase
MfeM64YM0198	hypothetical protein
MfeM64YM0199	tnpA-8; transposase
MfeM64YM0200	folD; bifunctional protein fold	H	COG0190	5,10-methylene-tetrahydrofolate dehydrogenase/Methenyl tetrahydrofolate cyclohydrolase
MfeM64YM0201	valS; valyl-tRNA synthetase	J	COG0525	Valyl-tRNA synthetase
MfeM64YM0202	hypothetical protein
MfeM64YM0203	hypothetical protein
MfeM64YM0204	hypothetical protein
MfeM64YM0205	hypothetical protein
MfeM64YM0206	hypothetical protein
MfeM64YM0207	hypothetical protein
MfeM64YM0208	xseA; exodeoxyribonuclease VII, large subunit	L	COG1570	Exonuclease VII, large subunit
MfeM64YM0209	xseB; exodeoxyribonuclease VII, small subunit
MfeM64YM0210	ATP binding protein	L	COG1112	Superfamily I DNA and RNA helicases and helicase subunits
MfeM64YM0211	hypothetical protein
MfeM64YM0212	hypothetical protein	D	COG1196	Chromosome segregation ATPases
MfeM64YM0213	MFE-specific hypothetical protein	D	COG1196	Chromosome segregation ATPases
MfeM64YM0214	oppA; oligopeptide ABC transporter, substrate-bindingprotein (OppA), lipoprotein	E	COG4166	ABC-type oligopeptide transport system, periplasmic component
MfeM64YM0215	oppB-1; oligopeptide ABC transporter, permease protein(OppB)	P	COG0601	ABC-type dipeptide/oligopeptide/nickel transport systems, permease components
MfeM64YM0216	oppC-1; oligopeptide ABC transporter, permease protein(OppC)	P	COG1173	ABC-type dipeptide/oligopeptide/nickel transport systems, permease components
MfeM64YM0217	oppD-1; oligopeptide ABC transporter, ATP-binding protein (OppD)	P	COG0444	ABC-type dipeptide/oligopeptide/nickel transport system, ATPase component
MfeM64YM0218	oppF-1; putative oligopeptide ABC transporter, ATP-binding protein (OppF)	P	COG1124	ABC-type dipeptide/oligopeptide/nickel transport system, ATPase component
MfeM64YM0219	hypothetical protein
MfeM64YM0220	hypothetical protein
MfeM64YM0221	hypothetical protein
MfeM64YM0222	hypothetical protein
MfeM64YM0223	asnA; aspartate--ammonia ligase	E	COG2502	Asparagine synthetase A
MfeM64YM0224	hypothetical protein	S	COG4095	Uncharacterized conserved protein
MfeM64YM0225	hypothetical protein
MfeM64YM0226	hypothetical protein
MfeM64YM0227	hypothetical protein
MfeM64YM0228	hypothetical protein
MfeM64YM0229	hypothetical protein
MfeM64YM0230	smf-2; DNA processing protein smf	U	COG0758	Predicted Rossmann fold nucleotide-binding protein involved in DNA uptake
MfeM64YM0231	hypothetical protein
MfeM64YM0232	hypothetical protein
MfeM64YM0233	ruvA-2; Holliday junction ATP-dependent DNA helicase RuvA	L	COG0632	Holliday junction resolvasome, DNA-binding subunit
MfeM64YM0234	hypothetical protein
MfeM64YM0235	ruvB-2; Holliday junction ATP-dependent DNA helicase RuvB	L	COG2255	Holliday junction resolvasome, helicase subunit
MfeM64YM0236	type II r/m system DNA methylase	L	COG0863	DNA modification methylase
MfeM64YM0237	hypothetical protein
MfeM64YM0238	hypothetical protein
MfeM64YM0239	hypothetical protein
MfeM64YM0240	hypothetical protein
MfeM64YM0241	hypothetical protein
MfeM64YM0242	hypothetical protein
MfeM64YM0243	hypothetical protein
MfeM64YM0244	putative membrane-bound atpase
MfeM64YM0245	trsE-2; TrsE-like protein	U	COG3451	Type IV secretory pathway, VirB4 components
MfeM64YM0246	MFE-specific hypothetical protein
MfeM64YM0247	hypothetical protein
MfeM64YM0249	conserved hypothetical protein	S	COG3382	Uncharacterized conserved protein
MfeM64YM0250	abiGI; abortive infection protein abigi	K	COG5340	Predicted transcriptional regulator
MfeM64YM0251	abiGII; abortive infection protein abigii	S	COG2253	Uncharacterized conserved protein
MfeM64YM0252	eno; enolase	G	COG0148	Enolase
MfeM64YM0253	manB-1; phosphoglucomutase/phosphomannomutase	G	COG1109	Phosphomannomutase
MfeM64YM0254	tuf; elongation factor tu	J	COG0050	GTPases - translation elongation factors
MfeM64YM0255	hypothetical protein	R	COG0802	Predicted ATPase or kinase
MfeM64YM0256	hypothetical protein	O	COG1214	Inactive homolog of metal-dependent proteases, putative molecular chaperone
MfeM64YM0257	gcp; O-sialoglycoprotein endopeptidase	O	COG0533	Metal-dependent proteases with possible chaperone activity
MfeM64YM0258	hypothetical protein
MfeM64YM0259	hypothetical protein
MfeM64YM0260	hypothetical protein
MfeM64YM0261	seryl-tRNA synthetase family protein	S	COG4443	Uncharacterized protein conserved in bacteria
MfeM64YM0262	acetyltransferase	R	COG3393	Predicted acetyltransferase
MfeM64YM0263	ffh; signal recognition particle protein	U	COG0541	Signal recognition particle GTPase
MfeM64YM0264	hypothetical protein	S	COG5522	Predicted integral membrane protein
MfeM64YM0265	hypothetical protein
MfeM64YM0266	atpB; ATP synthase subunit A	C	COG0356	F0F1-type ATP synthase, subunit a
MfeM64YM0267	atpE; ATP synthase subunit C	C	COG0636	F0F1-type ATP synthase, subunit c/Archaeal/vacuolar-type H+-ATPase, subunit K
MfeM64YM0268	atpF; ATP synthase subunit B	C	COG0711	F0F1-type ATP synthase, subunit b
MfeM64YM0269	atpH; ATP synthase subunit delta	C	COG0712	F0F1-type ATP synthase, delta subunit (mitochondrial oligomycin sensitivity protein)
MfeM64YM0270	atpA; ATP synthase subunit alpha	C	COG0056	F0F1-type ATP synthase, alpha subunit
MfeM64YM0271	atpG; ATP synthase gamma chain	C	COG0224	F0F1-type ATP synthase, gamma subunit
MfeM64YM0272	atpD; ATP synthase subunit beta	C	COG0055	F0F1-type ATP synthase, beta subunit
MfeM64YM0273	atpC; ATP synthase epsilon chain	C	COG0355	F0F1-type ATP synthase, epsilon subunit (mitochondrial delta subunit)
MfeM64YM0274	hypothetical protein
MfeM64YM0275	hypothetical protein
MfeM64YM0276	hypothetical protein
MfeM64YM0278	ptsG-2; PTS system, glucose-specific IIABC component	G	COG2190	Phosphotransferase system IIA components
MfeM64YM0279	D-isomer specific 2-hydroxyacid dehydrogenase family protein	R	COG1052	Lactate dehydrogenase and related dehydrogenases
MfeM64YM0280	hypothetical protein
MfeM64YM0281	oppA; oligopeptide ABC transporter, substrate-binding component
MfeM64YM0282	oppB-2; oligopeptide ABC transporter permease protein	P	COG0601	ABC-type dipeptide/oligopeptide/nickel transport systems, permease components
MfeM64YM0283	oppC-2; oligopeptide ABC transporter permease protein	P	COG1173	ABC-type dipeptide/oligopeptide/nickel transport systems, permease components
MfeM64YM0284	oppD-2; oligopeptide ABC transporter ATP-binding protein	P	COG0444	ABC-type dipeptide/oligopeptide/nickel transport system, ATPase component
MfeM64YM0285	oppF-2; oligopeptide ABC transporter ATP-binding protein	E	COG4608	ABC-type oligopeptide transport system, ATPase component
MfeM64YM0286	hypothetical protein
MfeM64YM0287	pepA-1; leucyl aminopeptidase	E	COG0260	Leucyl aminopeptidase
MfeM64YM0288	aaa+ superfamily atpase	R	COG1373	Predicted ATPase (AAA+ superfamily)
MfeM64YM0289	hypothetical protein
MfeM64YM0290	hypothetical protein
MfeM64YM0291	prrB; anti-codon nuclease masking agent (PrrB)	V	COG0732	Restriction endonuclease S subunits
MfeM64YM0292	bspA; surface antigen bspa-like protein
MfeM64YM0293	gpmI; 2,3-bisphosphoglycerate-independent phosphoglycerate mutase	G	COG0696	Phosphoglyceromutase
MfeM64YM0294	conserved hypothetical protein	R	COG0561	Predicted hydrolases of the HAD superfamily
MfeM64YM0295	hypothetical protein
MfeM64YM0296	secA; protein translocase subunit SecA	U	COG0653	Preprotein translocase subunit SecA (ATPase, RNA helicase)
MfeM64YM0297	hypothetical protein	S	COG1284	Uncharacterized conserved protein
MfeM64YM0298	hypothetical protein	S	COG1284	Uncharacterized conserved protein
MfeM64YM0299	hypothetical protein
MfeM64YM0300	MFE-specific lipoprotein
MfeM64YM0301	hypothetical protein	L	COG2356	Endonuclease I
MfeM64YM0302	uvrB; uvrabc system protein B	L	COG0556	Helicase subunit of the DNA excision repair complex
MfeM64YM0303	hypothetical protein
MfeM64YM0304	uvrA; excinuclease abc subunit A	L	COG0178	Excinuclease ATPase subunit
MfeM64YM0305	rpoB; DNA-directed RNA polymerase subunit beta	K	COG0085	DNA-directed RNA polymerase, beta subunit/140 kD subunit
MfeM64YM0306	rpoC; DNA-directed RNA polymerase subunit beta	K	COG0086	DNA-directed RNA polymerase, beta' subunit/160 kD subunit
MfeM64YM0307	hypothetical protein
MfeM64YM0308	endo-1,4-beta-glucanase	G	COG1363	Cellulase M and related proteins
MfeM64YM0309	hypothetical protein	S	COG3763	Uncharacterized protein conserved in bacteria
MfeM64YM0310	topA; DNA topoisomerase	L	COG0550	Topoisomerase IA
MfeM64YM0311	rpsF; putative 30S ribosomal protein S6	J	COG0360	Ribosomal protein S6
MfeM64YM0312	ssb; single-stranded DNA-binding protein	L	COG0629	Single-stranded DNA-binding protein
MfeM64YM0313	rpsR; 30S ribosomal protein S18	J	COG0238	Ribosomal protein S18
MfeM64YM0314	sua5; translation factor SUA5 protein	J	COG0009	Putative translation factor (SUA5)
MfeM64YM0315	tig-2; trigger factor	O	COG0544	FKBP-type peptidyl-prolyl cis-trans isomerase (trigger factor)
MfeM64YM0316	ABC transporter ATP-binding protein	R	COG0488	ATPase components of ABC transporters with duplicated ATPase domains
MfeM64YM0317	hypothetical protein	O	COG0544	FKBP-type peptidyl-prolyl cis-trans isomerase (trigger factor)
MfeM64YM0318	ruvA-3; Holliday junction ATP-dependent DNA helicase RuvA	L	COG0632	Holliday junction resolvasome, DNA-binding subunit
MfeM64YM0319	ruvB-3; Holliday junction ATP-dependent DNA helicase RuvB	L	COG2255	Holliday junction resolvasome, helicase subunit
MfeM64YM0320	secD; protein-export membrane protein	U	COG0342	Preprotein translocase subunit SecD
MfeM64YM0321	truB; tRNA pseudouridine synthase B	J	COG0130	Pseudouridine synthase
MfeM64YM0322	conserved hypothetical protein	R	COG0561	Predicted hydrolases of the HAD superfamily
MfeM64YM0323	ribF; riboflavin biosynthesis protein	H	COG0196	FAD synthase
MfeM64YM0324	hypothetical protein	R	COG1323	Predicted nucleotidyltransferase
MfeM64YM0325	oppF-3; oligopeptide ABC transporter ATP-binding protein	E	COG4608	ABC-type oligopeptide transport system, ATPase component
MfeM64YM0326	hypothetical protein
MfeM64YM0327	hypothetical protein
MfeM64YM0328	hypothetical protein
MfeM64YM0329	carB; putative carbamoyl-phosphate synthase large subunit
MfeM64YM0330	p80; agalactiae P80-like lipoprotein
MfeM64YM0331	MFE-specific lipoprotein	L	COG1525	Micrococcal nuclease (thermonuclease) homologs
MfeM64YM0332	ABC transporter ATP-binding protein	G	COG3839	ABC-type sugar transport systems, ATPase components
MfeM64YM0333	ugpA; ABC transporter, permease protein	G	COG1175	ABC-type sugar transport systems, permease components
MfeM64YM0334	ugpE; ABC transporter permease protein	G	COG0395	ABC-type sugar transport system, permease component
MfeM64YM0335	hypothetical protein
MfeM64YM0336	MFE-specific lipoprotein
MfeM64YM0337	rmuC; RmuC domain protein	S	COG1322	Uncharacterized protein conserved in bacteria
MfeM64YM0338	gcn5-related N-acetyltransferase	R	COG0456	Acetyltransferases
MfeM64YM0339	conserved hypothetical protein	R	COG0693	Putative intracellular protease/amidase
MfeM64YM0340	hypothetical protein
MfeM64YM0341	gyrA; DNA gyrase subunit A	L	COG0188	Type IIA topoisomerase (DNA gyrase/topo II, topoisomerase IV), A subunit
MfeM64YM0342	hypothetical protein
MfeM64YM0343	rpsD; 30S ribosomal protein S4	J	COG0522	Ribosomal protein S4 and related proteins
MfeM64YM0344	rpmE; 50S ribosomal protein L31	J	COG0254	Ribosomal protein L31
MfeM64YM0345	hrcA; heat-inducible transcription repressor HrcA	K	COG1420	Transcriptional regulator of heat shock gene
MfeM64YM0346	hypothetical protein	O	COG0576	Molecular chaperone GrpE (heat shock protein)
MfeM64YM0347	mscL; large-conductance mechanosensitive channel	M	COG1970	Large-conductance mechanosensitive channel
MfeM64YM0349	hypothetical protein
MfeM64YM0350	hypothetical protein
MfeM64YM0351	infC; translation initiation factor if-3	J	COG0290	Translation initiation factor 3 (IF-3)
MfeM64YM0352	rpmI; 50S ribosomal protein L35	J	COG0291	Ribosomal protein L35
MfeM64YM0353	rplT; 50S ribosomal protein L20	J	COG0292	Ribosomal protein L20
MfeM64YM0354	hypothetical protein
MfeM64YM0355	transposase, mutator type	L	COG3328	Transposase and inactivated derivatives
MfeM64YM0356	transposase, mutator type
MfeM64YM0357	hypothetical protein	D	COG1196	Chromosome segregation ATPases
MfeM64YM0358	MFE-specific hypothetical protein
MfeM64YM0359	int-1; int	L	COG4974	Site-specific recombinase XerD
MfeM64YM0360	MFE-specific hypothetical protein	D	COG1196	Chromosome segregation ATPases
MfeM64YM0361	hypothetical protein
MfeM64YM0362	hypothetical protein
MfeM64YM0363	hypothetical protein	D	COG1196	Chromosome segregation ATPases
MfeM64YM0364	hypothetical protein
MfeM64YM0365	MFE-specific hypothetical protein
MfeM64YM0366	hypothetical protein
MfeM64YM0367	hypothetical protein
MfeM64YM0369	MFE-specific hypothetical protein
MfeM64YM0370	hypothetical protein
MfeM64YM0371	hypothetical protein
MfeM64YM0372	hypothetical protein
MfeM64YM0373	exiS-1; exis
MfeM64YM0374	hypothetical protein
MfeM64YM0375	hypothetical protein
MfeM64YM0376	hypothetical protein
MfeM64YM0377	trsE-3; TrsE-like protein	U	COG3451	Type IV secretory pathway, VirB4 components
MfeM64YM0378	hypothetical protein
MfeM64YM0379	hypothetical protein
MfeM64YM0380	p57'; MFE-specific lipoprotein P57'
MfeM64YM0381	hypothetical protein
MfeM64YM0382	putative single-stranded DNA-binding protein	L	COG0629	Single-stranded DNA-binding protein
MfeM64YM0383	hypothetical protein
MfeM64YM0384	hypothetical protein
MfeM64YM0385	hypothetical protein
MfeM64YM0386	piwi protein
MfeM64YM0387	hypothetical protein	S	COG2849	Uncharacterized protein conserved in bacteria
MfeM64YM0388	hypothetical protein
MfeM64YM0389	hypothetical protein	U	COG3505	Type IV secretory pathway, VirD4 components
MfeM64YM0390	hypothetical protein	U	COG3505	Type IV secretory pathway, VirD4 components
MfeM64YM0391	hypothetical protein
MfeM64YM0392	hypothetical protein
MfeM64YM0393	hypothetical protein
MfeM64YM0394	lepA; GTP-binding protein LepA	M	COG0481	Membrane GTPase LepA
MfeM64YM0395	licA; PTS system, lichenan-specific IIA component	M	COG0510	Predicted choline kinase involved in LPS biosynthesis
MfeM64YM0396	hypothetical protein
MfeM64YM0397	ATP-binding protein	L	COG1112	Superfamily I DNA and RNA helicases and helicase subunits
MfeM64YM0398	int-2; int
MfeM64YM0399	MFE-specific hypothetical protein
MfeM64YM0400	hypothetical protein
MfeM64YM0401	transcriptional regulator, RpiR family	K	COG1737	Transcriptional regulators
MfeM64YM0402	hypothetical protein
MfeM64YM0403	upp; uracil phosphoribosyltransferase	F	COG0035	Uracil phosphoribosyltransferase
MfeM64YM0404	hypothetical protein	S	COG3601	Predicted membrane protein
MfeM64YM0405	leuS; leucyl-tRNA synthetase	J	COG0495	Leucyl-tRNA synthetase
MfeM64YM0406	lon; putative heat shock ATP-dependent protease	O	COG0466	ATP-dependent Lon protease, bacterial type
MfeM64YM0407	hypothetical protein
MfeM64YM0408	hypothetical protein	S	COG4508	Uncharacterized protein conserved in bacteria
MfeM64YM0409	hypothetical protein
MfeM64YM0410	hypothetical protein
MfeM64YM0411	MFE-specific hypothetical protein
MfeM64YM0412	hypothetical protein	S	COG0327	Uncharacterized conserved protein
MfeM64YM0413	rpoD; putative RNA polymerase sigma factor	K	COG0568	DNA-directed RNA polymerase, sigma subunit (sigma70/sigma32)
MfeM64YM0414	dnaG; putative DNA primase	L	COG0358	DNA primase (bacterial type)
MfeM64YM0415	glyS; glycyl-tRNA synthetase	J	COG0423	Glycyl-tRNA synthetase (class II)
MfeM64YM0416	hypothetical protein
MfeM64YM0417	hypothetical protein
MfeM64YM0418	rpsA; 30S ribosomal protein S1
MfeM64YM0419	pgi-1; glucose-6-phosphate isomerase	G	COG0166	Glucose-6-phosphate isomerase
MfeM64YM0420	pgi-2; glucose-6-phosphate isomerase	G	COG0166	Glucose-6-phosphate isomerase
MfeM64YM0421	aaa+ superfamily atpase	R	COG1373	Predicted ATPase (AAA+ superfamily)
MfeM64YM0422	hypothetical protein
MfeM64YM0423	tnpA-12; transposase for IS1630-like insertion sequence element	L	COG2826	Transposase and inactivated derivatives, IS30 family
MfeM64YM0424	hypothetical protein
MfeM64YM0425	hypothetical protein
MfeM64YM0426	mutM; DNA glycosylase	L	COG0266	Formamidopyrimidine-DNA glycosylase
MfeM64YM0427	hypothetical protein	R	COG1373	Predicted ATPase (AAA+ superfamily)
MfeM64YM0429	hypothetical protein
MfeM64YM0430	upf0078 membrane protein mag3620	S	COG0344	Predicted membrane protein
MfeM64YM0432	MFE-specific hypothetical protein
MfeM64YM0433	p37; P37-like extracytoplasmic thiamine-binding lipoprotein
MfeM64YM0434	phnC; alkylphosphonate ABC transporter, ATP-binding component	P	COG3638	ABC-type phosphate/phosphonate transport system, ATPase component
MfeM64YM0435	ABC-type phosphate/phosphonate transport system, permease component	P	COG3639	ABC-type phosphate/phosphonate transport system, permease component
MfeM64YM0436	hypothetical protein
MfeM64YM0437	transposase mutator type	L	COG3328	Transposase and inactivated derivatives
MfeM64YM0438	hypothetical protein
MfeM64YM0439	MFE-specific hypothetical protein
MfeM64YM0440	transposase mutator type	L	COG3328	Transposase and inactivated derivatives
MfeM64YM0441	transposase, mutator type	L	COG3328	Transposase and inactivated derivatives
MfeM64YM0443	hypothetical protein
MfeM64YM0444	hypothetical protein
MfeM64YM0445	hypothetical protein
MfeM64YM0446	hypothetical protein
MfeM64YM0447	hypothetical protein
MfeM64YM0448	trsE-4; TrsE-like protein	U	COG3451	Type IV secretory pathway, VirB4 components
MfeM64YM0449	hypothetical protein
MfeM64YM0450	hypothetical protein
MfeM64YM0451	p57; MFE-specific lipoprotein P57
MfeM64YM0452	hypothetical protein
MfeM64YM0453	putative single-stranded DNA-binding protein	L	COG0629	Single-stranded DNA-binding protein
MfeM64YM0454	hypothetical protein
MfeM64YM0455	hypothetical protein
MfeM64YM0456	hypothetical protein	S	COG2849	Uncharacterized protein conserved in bacteria
MfeM64YM0457	hypothetical protein
MfeM64YM0458	hypothetical protein	U	COG3505	Type IV secretory pathway, VirD4 components
MfeM64YM0459	hypothetical protein
MfeM64YM0460	hypothetical protein
MfeM64YM0461	hypothetical protein
MfeM64YM0462	hypothetical protein
MfeM64YM0464	hypothetical protein
MfeM64YM0465	hypothetical protein
MfeM64YM0466	hypothetical protein
MfeM64YM0467	hypothetical protein
MfeM64YM0468	trsE-5; TrsE-like protein	U	COG3451	Type IV secretory pathway, VirB4 components
MfeM64YM0469	hypothetical protein
MfeM64YM0470	hypothetical protein
MfeM64YM0471	hypothetical protein
MfeM64YM0472	hypothetical protein
MfeM64YM0473	hypothetical protein
MfeM64YM0474	hypothetical protein
MfeM64YM0475	hypothetical protein
MfeM64YM0476	type II r/m system DNA methylase	L	COG0863	DNA modification methylase
MfeM64YM0477	ruvB-4; Holliday junction ATP-dependent DNA helicase RuvB	L	COG2255	Holliday junction resolvasome, helicase subunit
MfeM64YM0478	ruvA-4; Holliday junction ATP-dependent DNA helicase RuvA
MfeM64YM0479	ruvA-5; Holliday junction ATP-dependent DNA helicase RuvA	L	COG0632	Holliday junction resolvasome, DNA-binding subunit
MfeM64YM0480	hypothetical protein
MfeM64YM0481	hypothetical protein
MfeM64YM0482	smf-3; DNA processing protein smf	U	COG0758	Predicted Rossmann fold nucleotide-binding protein involved in DNA uptake
MfeM64YM0483	hypothetical protein
MfeM64YM0484	hypothetical protein
MfeM64YM0485	hypothetical protein
MfeM64YM0486	hypothetical protein
MfeM64YM0487	ligA; DNA ligase	L	COG0272	NAD-dependent DNA ligase (contains BRCT domain type II)
MfeM64YM0488	tpiA; triosephosphate isomerase	G	COG0149	Triosephosphate isomerase
MfeM64YM0489	nagB-1; glucosamine-6-phosphate deaminase	G	COG0363	6-phosphogluconolactonase/Glucosamine-6-phosphate isomerase/deaminase
MfeM64YM0490	nagA; N-acetylglucosamine-6-phosphate deacetylase	G	COG1820	N-acetylglucosamine-6-phosphate deacetylase
MfeM64YM0491	hypothetical protein
MfeM64YM0492	pgk; phosphoglycerate kinase	G	COG0126	3-phosphoglycerate kinase
MfeM64YM0493	ptsG-3; ptsg	G	COG1264	Phosphotransferase system IIB components
MfeM64YM0494	trpS; tryptophanyl-tRNA synthetase	J	COG0180	Tryptophanyl-tRNA synthetase
MfeM64YM0495	hypothetical protein
MfeM64YM0496	thrS; threonyl-tRNA synthetase	J	COG0441	Threonyl-tRNA synthetase
MfeM64YM0497	hypothetical protein
MfeM64YM0498	isochorismatase family protein	Q	COG1335	Amidases related to nicotinamidase
MfeM64YM0499	hypothetical protein	S	COG2840	Uncharacterized protein conserved in bacteria
MfeM64YM0500	hypothetical protein
MfeM64YM0501	deoC; deoxyribose-phosphate aldolase	F	COG0274	Deoxyribose-phosphate aldolase
MfeM64YM0502	deoA; pyrimidine-nucleoside phosphorylase	F	COG0213	Thymidine phosphorylase
MfeM64YM0503	deoD-2; purine-nucleoside phosphorylase	F	COG0813	Purine-nucleoside phosphorylase
MfeM64YM0504	pfkA; 6-phosphofructokinase	G	COG0205	6-phosphofructokinase
MfeM64YM0505	COF family HAD hydrolase protein	R	COG0561	Predicted hydrolases of the HAD superfamily
MfeM64YM0506	aaa+ superfamily atpase	R	COG1373	Predicted ATPase (AAA+ superfamily)
MfeM64YM0507	obg; GTP-binding protein	R	COG0536	Predicted GTPase
MfeM64YM0508	nagB-2; glucosamine-6-phosphate deaminase	G	COG0363	6-phosphogluconolactonase/Glucosamine-6-phosphate isomerase/deaminase
MfeM64YM0509	hpt; hypoxanthine phosphoribosyltransferase	F	COG0634	Hypoxanthine-guanine phosphoribosyltransferase
MfeM64YM0510	dgk-1; deoxyguanosine kinase	F	COG1428	Deoxynucleoside kinases
MfeM64YM0511	dgk-2; deoxyguanosine kinase	F	COG1428	Deoxynucleoside kinases
MfeM64YM0512	greA; transcription elongation factor	K	COG0782	Transcription elongation factor
MfeM64YM0513	hypothetical protein
MfeM64YM0514	hypothetical protein
MfeM64YM0515	putative Holliday junction resolvase	L	COG0816	Predicted endonuclease involved in recombination (possible Holliday junction resolvase in Mycoplasmas and B. subtilis)
MfeM64YM0516	alaS; alanyl-tRNA synthetase	J	COG0013	Alanyl-tRNA synthetase
MfeM64YM0517	mnmA; tRNA-specific 2-thiouridylase mnma	J	COG0482	Predicted tRNA(5-methylaminomethyl-2-thiouridylate) methyltransferase, contains the PP-loop ATPase domain
MfeM64YM0518	argS-1; arginyl-tRNA synthetase	J	COG0018	Arginyl-tRNA synthetase
MfeM64YM0519	MFE-specific lipoprotein
MfeM64YM0520	potE-1; amino acid permease	E	COG0531	Amino acid transporters
MfeM64YM0521	arcC; carbamate kinase	E	COG0549	Carbamate kinase
MfeM64YM0522	arcB; ornithine carbamoyltransferase	E	COG0078	Ornithine carbamoyltransferase
MfeM64YM0523	arcA; arginine deiminase	E	COG2235	Arginine deiminase
MfeM64YM0524	hypothetical protein
MfeM64YM0525	conserved hypothetical protein
MfeM64YM0526	hypothetical protein
MfeM64YM0527	ptsI; phosphoenolpyruvate-protein phosphotransferase	G	COG1080	Phosphoenolpyruvate-protein kinase (PTS system EI component in bacteria)
MfeM64YM0528	pepO; endopeptidase O	O	COG3590	Predicted metalloendopeptidase
MfeM64YM0529	rsmE; chp protein	S	COG1385	Uncharacterized protein conserved in bacteria
MfeM64YM0530	ftsZ; cell division protein FtsZ	D	COG0206	Cell division GTPase
MfeM64YM0531	hypothetical protein
MfeM64YM0532	mraW; S-adenosyl-methyltransferase MraW	M	COG0275	Predicted S-adenosylmethionine-dependent methyltransferase involved in cell envelope biogenesis
MfeM64YM0533	mraZ; protein mraz	S	COG2001	Uncharacterized protein conserved in bacteria
MfeM64YM0534	ktrA; potassium uptake protein KtrA	P	COG0569	K+ transport systems, NAD-binding component
MfeM64YM0535	ktrB; potassium uptake protein KtrB	P	COG0168	Trk-type K+ transport systems, membrane components
MfeM64YM0536	hypothetical protein
MfeM64YM0537	transcriptional regulator	K	COG1737	Transcriptional regulators
MfeM64YM0538	nanE; putative N-acetylmannosamine-6-phosphate 2-epimerase	G	COG3010	Putative N-acetylmannosamine-6-phosphate epimerase
MfeM64YM0539	ptsG-4; PTS system, glucose-specific IIABC component	G	COG1263	Phosphotransferase system IIC components, glucose/maltose/N-acetylglucosamine-specific
MfeM64YM0540	cutC; copper homeostasis protein CutC-like protein	P	COG3142	Uncharacterized protein involved in copper resistance
MfeM64YM0541	rpsB; 30S ribosomal protein S2	J	COG0052	Ribosomal protein S2
MfeM64YM0542	tsf; elongation factor ts	J	COG0264	Translation elongation factor Ts
MfeM64YM0543	hypothetical protein
MfeM64YM0544	fruA-1; PTS system, fructose-specific family, IIABC components	T	COG1762	Phosphotransferase system mannitol/fructose-specific IIA domain (Ntr-type)
MfeM64YM0545	hypothetical protein	S	COG1307	Uncharacterized protein conserved in bacteria
MfeM64YM0546	hypothetical protein
MfeM64YM0547	pcrA; ATP-dependent DNA helicase	L	COG0210	Superfamily I DNA and RNA helicases
MfeM64YM0548	hypothetical protein
MfeM64YM0549	glycosyltransferase	M	COG0463	Glycosyltransferases involved in cell wall biogenesis
MfeM64YM0550	asnS-1; asparaginyl-tRNA synthetase	J	COG0017	Aspartyl/asparaginyl-tRNA synthetases
MfeM64YM0551	hypothetical protein
MfeM64YM0552	pepC; aminopeptidase C	E	COG3579	Aminopeptidase C
MfeM64YM0553	hypothetical protein
MfeM64YM0554	mgtE; mg2+ ion transporter	P	COG2239	Mg/Co/Ni transporter MgtE (contains CBS domain)
MfeM64YM0555	hypothetical protein	S	COG1624	Uncharacterized conserved protein
MfeM64YM0556	hypothetical protein
MfeM64YM0557	hypothetical protein
MfeM64YM0558	transcriptional regulator with hth domain	K	COG2865	Predicted transcriptional regulator containing an HTH domain and an uncharacterized domain shared with the mammalian protein Schlafen
MfeM64YM0559	hypothetical protein
MfeM64YM0560	ABC transporter ATP-binding protein	V	COG1132	ABC-type multidrug transport system, ATPase and permease components
MfeM64YM0561	hypothetical protein
MfeM64YM0562	ABC transporter, ATP-binding/permease protein	V	COG1132	ABC-type multidrug transport system, ATPase and permease components
MfeM64YM0563	md2; ABC transporter ATP binding protein	V	COG1132	ABC-type multidrug transport system, ATPase and permease components
MfeM64YM0564	aaa+ superfamily atpase	R	COG1373	Predicted ATPase (AAA+ superfamily)
MfeM64YM0565	COF family had hydrolase protein	R	COG0561	Predicted hydrolases of the HAD superfamily
MfeM64YM0566	hypothetical protein
MfeM64YM0567	hypothetical protein
MfeM64YM0568	hypothetical protein
MfeM64YM0569	conserved hypothetical protein
MfeM64YM0570	hypothetical protein
MfeM64YM0571	hsdS-1; type I restriction-modification system, S subunit
MfeM64YM0572	integrase	L	COG4974	Site-specific recombinase XerD
MfeM64YM0573	hypothetical protein	V	COG0732	Restriction endonuclease S subunits
MfeM64YM0574	hsdS-2; type I restriction-modification system, S subunit, putative
MfeM64YM0575	hypothetical protein
MfeM64YM0576	repB-1; RepB	L	COG0305	Replicative DNA helicase
MfeM64YM0577	hypothetical protein
MfeM64YM0578	hypothetical protein
MfeM64YM0579	marMP-1; C-5 cytosine-specific DNA methylase
MfeM64YM0580	hypothetical protein
MfeM64YM0581	hypothetical protein
MfeM64YM0582	marRP-1; marrp
MfeM64YM0583	htpN-1; htpn
MfeM64YM0584	htpT-1; htpt
MfeM64YM0585	hypothetical protein
MfeM64YM0586	htpE-1; htpe
MfeM64YM0587	htpA-1; MFE-specific HtpA
MfeM64YM0588	htpB-1; htpb
MfeM64YM0589	hypothetical protein
MfeM64YM0590	hypothetical protein
MfeM64YM0591	mem-1; mem	D	COG4942	Membrane-bound metallopeptidase
MfeM64YM0592	int-3; int	L	COG4973	Site-specific recombinase XerC
MfeM64YM0593	hypothetical protein
MfeM64YM0594	chain length regulator (capsular polysaccharide biosynthesis)
MfeM64YM0595	exiS-2; exis
MfeM64YM0596	hsdS-3; type I restriction-modification system, S subunit
MfeM64YM0597	hsdM; type I restriction-modification system, M subunit	V	COG0286	Type I restriction-modification system methyltransferase subunit
MfeM64YM0598	hsdR; type I restriction-modification system, R subunit	V	COG4096	Type I site-specific restriction-modification system, R (restriction) subunit and related helicases
MfeM64YM0599	fic-1; cell filamentation protein fic-related protein	D	COG2184	Protein involved in cell division
MfeM64YM0600	hypothetical protein
MfeM64YM0601	transcriptional regulator, RpiR family protein	K	COG1737	Transcriptional regulators
MfeM64YM0602	hypothetical protein
MfeM64YM0603	hypothetical protein
MfeM64YM0604	kduI; 4-deoxy-L-threo-5-hexosulose-uronate ketol-isomerase	G	COG3717	5-keto 4-deoxyuronate isomerase
MfeM64YM0605	ugl; glucuronyl hydrolase	R	COG4225	Predicted unsaturated glucuronyl hydrolase involved in regulation of bacterial surface properties, and related proteins
MfeM64YM0606	PTS system, IIB component	G	COG3444	Phosphotransferase system, mannose/fructose/N-acetylgalactosamine-specific component IIB
MfeM64YM0607	PTS system, IIC component	G	COG3715	Phosphotransferase system, mannose/fructose/N-acetylgalactosamine-specific component IIC
MfeM64YM0608	PTS system, iid component	G	COG3716	Phosphotransferase system, mannose/fructose/N-acetylgalactosamine-specific component IID
MfeM64YM0609	PTS system, IIA component	G	COG2893	Phosphotransferase system, mannose/fructose-specific component IIA
MfeM64YM0610	hypothetical protein
MfeM64YM0611	kduD; 2-deoxy-D-gluconate 3-dehydrogenase	R	COG1028	Dehydrogenases with different specificities (related to short-chain alcohol dehydrogenases)
MfeM64YM0612	2-dehydro-3-deoxyphosphogluconate aldolase/4-hydroxy-2-oxoglutarate aldolase	G	COG0800	2-keto-3-deoxy-6-phosphogluconate aldolase
MfeM64YM0613	2-dehydro-3-deoxygluconokinase	G	COG0524	Sugar kinases, ribokinase family
MfeM64YM0614	hypothetical protein
MfeM64YM0615	hypothetical protein
MfeM64YM0616	MFE-specific lipoprotein
MfeM64YM0617	pncB; nicotinate phosphoribosyltransferase	H	COG1488	Nicotinic acid phosphoribosyltransferase
MfeM64YM0618	hypothetical protein
MfeM64YM0619	efp; elongation factor P	J	COG0231	Translation elongation factor P (EF-P)/translation initiation factor 5A (eIF-5A)
MfeM64YM0620	hypothetical protein
MfeM64YM0621	lemA; LemA protein	S	COG1704	Uncharacterized conserved protein
MfeM64YM0622	fmt; methionyl-tRNA formyltransferase	J	COG0223	Methionyl-tRNA formyltransferase
MfeM64YM0623	hypothetical protein
MfeM64YM0624	hypothetical protein
MfeM64YM0625	P115-Like (M. hyorhinis) ABC transporter ATP-Binding Protein	D	COG1196	Chromosome segregation ATPases
MfeM64YM0626	rnc; ribonuclease III	K	COG0571	dsRNA-specific ribonuclease
MfeM64YM0627	plsX; fatty acid/phospholipid synthesis protein PlsX	I	COG0416	Fatty acid/phospholipid biosynthesis enzyme
MfeM64YM0628	glycerone kinase	R	COG1461	Predicted kinase related to dihydroxyacetone kinase
MfeM64YM0629	hypothetical protein
MfeM64YM0630	recO; DNA repair protein RecO	L	COG1381	Recombinational DNA repair protein (RecF pathway)
MfeM64YM0631	nadph flavin oxidoreductase	C	COG0778	Nitroreductase
MfeM64YM0632	deoB; phosphopentomutase	G	COG1015	Phosphopentomutase
MfeM64YM0633	whiA; hp protein	S	COG1481	Uncharacterized protein conserved in bacteria
MfeM64YM0634	hypothetical protein
MfeM64YM0635	holA; DNA polymerase III delta subunit	L	COG1466	DNA polymerase III, delta subunit
MfeM64YM0636	transcriptional regulator
MfeM64YM0637	hypothetical protein
MfeM64YM0638	transcriptional regulator
MfeM64YM0639	ychF; GTP-binding protein YchF	J	COG0012	Predicted GTPase, probable translation factor
MfeM64YM0640	hypothetical protein
MfeM64YM0641	mgtA-1; cation-transporting p-type atpase	P	COG0474	Cation transport ATPase
MfeM64YM0642	hypothetical protein
MfeM64YM0643	mnuA; putative membrane nuclease A
MfeM64YM0644	hypothetical protein
MfeM64YM0645	gtaB; utp-glucose-1-phosphate uridyltransferase	M	COG1210	UDP-glucose pyrophosphorylase
MfeM64YM0646	hypothetical protein
MfeM64YM0647	hypothetical protein
MfeM64YM0648	hypothetical protein	R	COG0561	Predicted hydrolases of the HAD superfamily
MfeM64YM0649	rplO; 50S ribosomal protein L15	J	COG0200	Ribosomal protein L15
MfeM64YM0650	rpsE; 30S ribosomal protein S5	J	COG0098	Ribosomal protein S5
MfeM64YM0651	rplR; 50S ribosomal protein L18	J	COG0256	Ribosomal protein L18
MfeM64YM0652	rplF; 50S ribosomal protein L6	J	COG0097	Ribosomal protein L6P/L9E
MfeM64YM0653	rpsH; 30S ribosomal protein S8	J	COG0096	Ribosomal protein S8
MfeM64YM0654	rpsZ; 30S ribosomal protein S14 type Z	J	COG0199	Ribosomal protein S14
MfeM64YM0655	rplE; 50S ribosomal protein L5	J	COG0094	Ribosomal protein L5
MfeM64YM0656	rplX; 50S ribosomal protein L24	J	COG0198	Ribosomal protein L24
MfeM64YM0657	rplN; 50S ribosomal protein L14	J	COG0093	Ribosomal protein L14
MfeM64YM0658	rpsQ; 30S ribosomal protein S17	J	COG0186	Ribosomal protein S17
MfeM64YM0659	rpmC; 50S ribosomal protein L29	J	COG0255	Ribosomal protein L29
MfeM64YM0660	rplP; 50S ribosomal protein L16	J	COG0197	Ribosomal protein L16/L10E
MfeM64YM0661	rpsC; 30S ribosomal protein S3	J	COG0092	Ribosomal protein S3
MfeM64YM0662	rplV; 50S ribosomal protein L22	J	COG0091	Ribosomal protein L22
MfeM64YM0663	rpsS; 30S ribosomal protein S19	J	COG0185	Ribosomal protein S19
MfeM64YM0664	rplB; 50S ribosomal protein L2	J	COG0090	Ribosomal protein L2
MfeM64YM0665	rplW; putative 50S ribosomal protein L23	J	COG0089	Ribosomal protein L23
MfeM64YM0666	rplD; putative 50S ribosomal protein L4	J	COG0088	Ribosomal protein L4
MfeM64YM0667	rplC; 50S ribosomal protein L3	J	COG0087	Ribosomal protein L3
MfeM64YM0668	rpsJ; 30S ribosomal protein S10	J	COG0051	Ribosomal protein S10
MfeM64YM0669	hypothetical protein
MfeM64YM0670	hypothetical protein
MfeM64YM0671	hypothetical protein
MfeM64YM0672	MFE-specific hypothetical protein
MfeM64YM0673	recA; protein RecA	L	COG0468	RecA/RadA recombinase
MfeM64YM0674	hypothetical protein
MfeM64YM0675	hypothetical protein
MfeM64YM0676	hypothetical protein	S	COG1692	Uncharacterized protein conserved in bacteria
MfeM64YM0677	hypothetical protein
MfeM64YM0678	aminopeptidase	G	COG1363	Cellulase M and related proteins
MfeM64YM0679	hypothetical protein
MfeM64YM0680	mgtA-2; cation-transporting p-atpase	P	COG0474	Cation transport ATPase
MfeM64YM0681	hypothetical protein
MfeM64YM0682	hypothetical protein	R	COG1451	Predicted metal-dependent hydrolase
MfeM64YM0683	hypothetical protein
MfeM64YM0684	azoR; fmn-dependent NADH-azoreductase	I	COG1182	Acyl carrier protein phosphodiesterase
MfeM64YM0685	nusB; transcription termination factor	K	COG0781	Transcription termination factor
MfeM64YM0686	conserved hypothetical lipoprotein
MfeM64YM0687	gltX; glutamyl-tRNA synthetase	J	COG0008	Glutamyl- and glutaminyl-tRNA synthetases
MfeM64YM0688	MFE-specific lipoprotein
MfeM64YM0689	hypothetical protein	L	COG4912	Predicted DNA alkylation repair enzyme
MfeM64YM0690	fruA-2; PTS system, fructose-specific enzyme II, bc component (EC:2.7.1.69)	G	COG1299	Phosphotransferase system, fructose-specific IIC component
MfeM64YM0691	PTS system protein	T	COG1762	Phosphotransferase system mannitol/fructose-specific IIA domain (Ntr-type)
MfeM64YM0692	fruK; fructose-1-phosphate kinase	G	COG1105	Fructose-1-phosphate kinase and related fructose-6-phosphate kinase (PfkB)
MfeM64YM0693	fructose repressor	K	COG1349	Transcriptional regulators of sugar metabolism
MfeM64YM0694	hypothetical protein
MfeM64YM0695	aspS-2; aspartyl-tRNA synthetase	J	COG0173	Aspartyl-tRNA synthetase
MfeM64YM0696	hisS; histidyl-tRNA synthetase	J	COG0124	Histidyl-tRNA synthetase
MfeM64YM0697	potE-2; amino acid permease
MfeM64YM0698	hypothetical protein	V	COG0732	Restriction endonuclease S subunits
MfeM64YM0699	putative transcriptional regulator	K	COG2865	Predicted transcriptional regulator containing an HTH domain and an uncharacterized domain shared with the mammalian protein Schlafen
MfeM64YM0700	ABC transporter, ATP-binding protein	V	COG1132	ABC-type multidrug transport system, ATPase and permease components
MfeM64YM0701	ABC transporter, ATP-binding protein	V	COG1132	ABC-type multidrug transport system, ATPase and permease components
MfeM64YM0702	NUDIX family hydrolase	F	COG1051	ADP-ribose pyrophosphatase
MfeM64YM0703	pgmB; beta-phosphoglucomutase	R	COG0637	Predicted phosphatase/phosphohexomutase
MfeM64YM0704	trehalose/maltose hydrolase, phosphorylase	G	COG1554	Trehalose and maltose hydrolases (possible phosphorylases)
MfeM64YM0705	malL; oligo-1,6-glucosidase	G	COG0366	Glycosidases
MfeM64YM0706	pulA; pullulanase	G	COG1523	Type II secretory pathway, pullulanase PulA and related glycosidases
MfeM64YM0707	hypothetical protein	K	COG2188	Transcriptional regulators
MfeM64YM0708	amyC-1; alpha-amylase 3	G	COG0366	Glycosidases
MfeM64YM0709	hypothetical protein
MfeM64YM0710	malK; maltodextrin ABC transporter ATP-binding protein	G	COG3839	ABC-type sugar transport systems, ATPase components
MfeM64YM0711	malD; maltodextrin transport system permease protein mald	G	COG3833	ABC-type maltose transport systems, permease component
MfeM64YM0712	hypothetical protein	G	COG1175	ABC-type sugar transport systems, permease components
MfeM64YM0713	hypothetical protein
MfeM64YM0714	conserved hypothetical lipoprotein
MfeM64YM0715	hypothetical protein
MfeM64YM0716	hypothetical protein
MfeM64YM0717	amyC-2; alpha-amylase	G	COG0366	Glycosidases
MfeM64YM0718	hypothetical protein
MfeM64YM0719	hypothetical protein
MfeM64YM0720	manB-2; phosphomannomutase	G	COG1109	Phosphomannomutase
MfeM64YM0721	ABC transporter permease protein	S	COG1284	Uncharacterized conserved protein
MfeM64YM0722	rplU; 50S ribosomal protein L21	J	COG0261	Ribosomal protein L21
MfeM64YM0723	rpmA; putative 50S ribosomal protein L27	J	COG0211	Ribosomal protein L27
MfeM64YM0724	hypothetical protein
MfeM64YM0725	adhT; alcohol dehydrogenase	R	COG1064	Zn-dependent alcohol dehydrogenases
MfeM64YM0726	MFE-specific hypothetical protein
MfeM64YM0728	smf-4; DNA processing protein smf	U	COG0758	Predicted Rossmann fold nucleotide-binding protein involved in DNA uptake
MfeM64YM0729	hydrolase of the HAD family	R	COG0561	Predicted hydrolases of the HAD superfamily
MfeM64YM0730	cbiQ; cobalt ABC transporter, permease protein	P	COG0619	ABC-type cobalt transport system, permease component CbiQ and related transporters
MfeM64YM0731	cbiO2; cobalt import ATP-binding protein CbiO 2	P	COG1122	ABC-type cobalt transport system, ATPase component
MfeM64YM0732	cbiO1; cobalt import ATP-binding protein CbiO 1	P	COG1122	ABC-type cobalt transport system, ATPase component
MfeM64YM0733	hypothetical protein
MfeM64YM0734	rplQ; 50S ribosomal protein L17	J	COG0203	Ribosomal protein L17
MfeM64YM0735	rpoA; DNA-directed RNA polymerase subunit alpha	K	COG0202	DNA-directed RNA polymerase, alpha subunit/40 kD subunit
MfeM64YM0736	rpsK; 30S ribosomal protein S11	J	COG0100	Ribosomal protein S11
MfeM64YM0737	rpsM; 30S ribosomal protein S13	J	COG0099	Ribosomal protein S13
MfeM64YM0738	rpmJ; 50S ribosomal protein L36
MfeM64YM0739	infA; translation initiation factor if-1	J	COG0361	Translation initiation factor 1 (IF-1)
MfeM64YM0740	map; methionine aminopeptidase	J	COG0024	Methionine aminopeptidase
MfeM64YM0741	adk; adenylate kinase	F	COG0563	Adenylate kinase and related kinases
MfeM64YM0742	secY; preprotein translocase SecY subunit	U	COG0201	Preprotein translocase subunit SecY
MfeM64YM0743	hypothetical protein
MfeM64YM0744	thiI; thiamine biosynthesis protein ThiI	H	COG0301	Thiamine biosynthesis ATP pyrophosphatase
MfeM64YM0745	hypothetical protein
MfeM64YM0746	rpmF; 50S ribosomal protein L32	J	COG0333	Ribosomal protein L32
MfeM64YM0747	hypothetical protein
MfeM64YM0748	oppC2; oligopeptide transport system permease protein	P	COG1173	ABC-type dipeptide/oligopeptide/nickel transport systems, permease components
MfeM64YM0749	oppB-3; oligopeptide ABC transporter permease protein	P	COG0601	ABC-type dipeptide/oligopeptide/nickel transport systems, permease components
MfeM64YM0750	ptsH; phosphocarrier protein hpr	G	COG1925	Phosphotransferase system, HPr-related proteins
MfeM64YM0751	bcrA-2; ABC transporter ATP-binding protein	V	COG1131	ABC-type multidrug transport system, ATPase component
MfeM64YM0752	hypothetical protein
MfeM64YM0753	rpsO; 30S ribosomal protein S15	J	COG0184	Ribosomal protein S15P/S13E
MfeM64YM0754	rpsL; 30S ribosomal protein S12	J	COG0048	Ribosomal protein S12
MfeM64YM0755	rpsG; 30S ribosomal protein S7	J	COG0049	Ribosomal protein S7
MfeM64YM0756	fusA; elongation factor G	J	COG0480	Translation elongation factors (GTPases)
MfeM64YM0757	aaa+ superfamily atpase
MfeM64YM0758	hypothetical protein
MfeM64YM0759	aaa+ superfamily atpase
MfeM64YM0760	hypothetical protein
MfeM64YM0761	metK; S-adenosylmethionine synthetase	H	COG0192	S-adenosylmethionine synthetase
MfeM64YM0762	hypothetical protein
MfeM64YM0763	hypothetical protein
MfeM64YM0764	rplL; 50S ribosomal protein L7/L12	J	COG0222	Ribosomal protein L7/L12
MfeM64YM0765	rplJ; 50S ribosomal protein L10	J	COG0244	Ribosomal protein L10
MfeM64YM0766	hypothetical protein
MfeM64YM0767	hlyC; hemolysin C	R	COG1253	Hemolysins and related proteins containing CBS domains
MfeM64YM0768	dnaB; replicative DNA helicase	L	COG0305	Replicative DNA helicase
MfeM64YM0769	rplI; 50S ribosomal protein L9	J	COG0359	Ribosomal protein L9
MfeM64YM0770	dhh subfamily 1 protein	T	COG3887	Predicted signaling protein consisting of a modified GGDEF domain and a DHH domain
MfeM64YM0771	hypothetical protein
MfeM64YM0772	hypothetical protein
MfeM64YM0774	hypothetical protein
MfeM64YM0775	hypothetical protein
MfeM64YM0776	hypothetical protein
MfeM64YM0777	hypothetical protein
MfeM64YM0778	COF family had hydrolase protein	R	COG0561	Predicted hydrolases of the HAD superfamily
MfeM64YM0779	nfo; endonuclease 4	L	COG0648	Endonuclease IV
MfeM64YM0780	hypothetical protein
MfeM64YM0781	hypothetical protein	I	COG1835	Predicted acyltransferases
MfeM64YM0782	trxA; thioredoxin	O	COG0526	Thiol-disulfide isomerase and thioredoxins
MfeM64YM0783	uvrC; uvrabc system protein C	L	COG0322	Nuclease subunit of the excinuclease complex
MfeM64YM0785	hypothetical protein
MfeM64YM0786	hypothetical protein
MfeM64YM0787	aaa+ superfamily atpase	R	COG1373	Predicted ATPase (AAA+ superfamily)
MfeM64YM0788	hypothetical protein
MfeM64YM0789	fic-2; filamentation induced by camp protein fic	S	COG3177	Uncharacterized conserved protein
MfeM64YM0790	transcriptional regulator	K	COG2865	Predicted transcriptional regulator containing an HTH domain and an uncharacterized domain shared with the mammalian protein Schlafen
MfeM64YM0791	hypothetical protein
MfeM64YM0792	hypothetical protein
MfeM64YM0793	hypothetical protein
MfeM64YM0794	hypothetical protein
MfeM64YM0795	hypothetical protein	U	COG3505	Type IV secretory pathway, VirD4 components
MfeM64YM0796	hypothetical protein
MfeM64YM0797	hypothetical protein	S	COG2849	Uncharacterized protein conserved in bacteria
MfeM64YM0798	hypothetical protein
MfeM64YM0799	hypothetical protein
MfeM64YM0800	hypothetical protein	L	COG0629	Single-stranded DNA-binding protein
MfeM64YM0801	hypothetical protein
MfeM64YM0802	p57; MFE-specific lipoprotein P57
MfeM64YM0803	hypothetical protein
MfeM64YM0804	hypothetical protein
MfeM64YM0805	trsE-6; TrsE-like protein	U	COG3451	Type IV secretory pathway, VirB4 components
MfeM64YM0806	hypothetical protein
MfeM64YM0807	hypothetical protein
MfeM64YM0808	hypothetical protein
MfeM64YM0809	hypothetical protein
MfeM64YM0810	hypothetical protein
MfeM64YM0811	hypothetical protein
MfeM64YM0812	fic-3; fic family protein	S	COG3177	Uncharacterized conserved protein
MfeM64YM0813	hypothetical protein
MfeM64YM0814	hypothetical protein
MfeM64YM0815	tex; putative RNA binding protein	K	COG2183	Transcriptional accessory protein
MfeM64YM0816	pyrG; ctp synthase	F	COG0504	CTP synthase (UTP-ammonia lyase)
MfeM64YM0817	ileS; isoleucyl-tRNA synthetase	J	COG0060	Isoleucyl-tRNA synthetase
MfeM64YM0818	lspA; lipoprotein signal peptidase	U	COG0597	Lipoprotein signal peptidase
MfeM64YM0819	putative transcriptional regulator	K	COG2865	Predicted transcriptional regulator containing an HTH domain and an uncharacterized domain shared with the mammalian protein Schlafen
MfeM64YM0820	pip; proline iminopeptidase	R	COG0596	Predicted hydrolases or acyltransferases (alpha/beta hydrolase superfamily)
MfeM64YM0821	hypothetical protein
MfeM64YM0822	hypothetical protein
MfeM64YM0823	hypothetical protein
MfeM64YM0824	hypothetical protein	P	COG1275	Tellurite resistance protein and related permeases
MfeM64YM0825	hypothetical protein
MfeM64YM0826	cytosine-specific methyltransferase	L	COG0270	Site-specific DNA methylase
MfeM64YM0827	pdhD; dihydrolipoamide dehydrogenase	C	COG1249	Pyruvate/2-oxoglutarate dehydrogenase complex, dihydrolipoamide dehydrogenase (E3) component, and related enzymes
MfeM64YM0828	pdhC; dihydrolipoamide acetyltransferase	C	COG0508	Pyruvate/2-oxoglutarate dehydrogenase complex, dihydrolipoamide acyltransferase (E2) component, and related enzymes
MfeM64YM0829	pdhB; pyruvate dehydrogenase E1-beta subunit	C	COG0022	Pyruvate/2-oxoglutarate dehydrogenase complex, dehydrogenase (E1) component, eukaryotic type, beta subunit
MfeM64YM0830	pdhA; pyruvate dehydrogenase E1-alpha subunit	C	COG1071	Pyruvate/2-oxoglutarate dehydrogenase complex, dehydrogenase (E1) component, eukaryotic type, alpha subunit
MfeM64YM0831	hypothetical protein
MfeM64YM0832	fic-4; filamentation induced by camp protein fic	S	COG3177	Uncharacterized conserved protein
MfeM64YM0833	transposase, mutator type	L	COG3328	Transposase and inactivated derivatives
MfeM64YM0834	hypothetical protein
MfeM64YM0835	transposase, mutator family	L	COG3328	Transposase and inactivated derivatives
MfeM64YM0836	tnpA-17; transposase	L	COG2801	Transposase and inactivated derivatives
MfeM64YM0837	hypothetical protein
MfeM64YM0838	hypothetical protein
MfeM64YM0839	hypothetical protein
MfeM64YM0840	hypothetical protein
MfeM64YM0841	hypothetical protein
MfeM64YM0842	hypothetical protein
MfeM64YM0843	trsE-7; TrsE-like protein	U	COG3451	Type IV secretory pathway, VirB4 components
MfeM64YM0844	hypothetical protein
MfeM64YM0845	hypothetical protein
MfeM64YM0846	p57; MFE-specific lipoprotein P57
MfeM64YM0847	hypothetical protein
MfeM64YM0848	hypothetical protein	L	COG0629	Single-stranded DNA-binding protein
MfeM64YM0849	hypothetical protein
MfeM64YM0850	hypothetical protein
MfeM64YM0851	hypothetical protein	S	COG2849	Uncharacterized protein conserved in bacteria
MfeM64YM0852	hypothetical protein
MfeM64YM0853	hypothetical protein	U	COG3505	Type IV secretory pathway, VirD4 components
MfeM64YM0854	hypothetical protein
MfeM64YM0855	hypothetical protein
MfeM64YM0856	hypothetical protein
MfeM64YM0857	hypothetical protein
MfeM64YM0858	bcrA-3; ABC transporter ATP-binding protein	V	COG1131	ABC-type multidrug transport system, ATPase component
MfeM64YM0859	hypothetical protein
MfeM64YM0860	hypothetical protein
MfeM64YM0861	tnpA-18; transposase
MfeM64YM0862	transposase, mutator type	L	COG3328	Transposase and inactivated derivatives
MfeM64YM0863	transposase, mutator type	L	COG3328	Transposase and inactivated derivatives
MfeM64YM0864	RNase G and e associated domain containing protein	J	COG3557	Uncharacterized domain/protein associated with RNAses G and E
MfeM64YM0865	hypothetical protein
MfeM64YM0866	hypothetical protein
MfeM64YM0867	lipoprotein, putative acid phosphatase	R	COG2503	Predicted secreted acid phosphatase
MfeM64YM0868	hypothetical protein
MfeM64YM0869	tnpA-19; transposase	L	COG2826	Transposase and inactivated derivatives, IS30 family
MfeM64YM0870	hypothetical protein
MfeM64YM0871	MFE-specific lipoprotein
MfeM64YM0872	polA; DNA polymerase I	L	COG0258	5'-3' exonuclease (including N-terminal domain of PolI)
MfeM64YM0873	dnaE; DNA polymerase III alpha subunit	L	COG0587	DNA polymerase III, alpha subunit
MfeM64YM0874	hypothetical protein
MfeM64YM0875	hypothetical protein
MfeM64YM0876	frr; ribosome-recycling factor	J	COG0233	Ribosome recycling factor
MfeM64YM0877	pyrH; uridylate kinase	F	COG0528	Uridylate kinase
MfeM64YM0878	hypothetical protein
MfeM64YM0879	hitA; hominis P80-like hypothetical protein
MfeM64YM0880	hitB; hominis P60-like hypothetical protein
MfeM64YM0881	hit; hit-like protein	R	COG0537	Diadenosine tetraphosphate (Ap4A) hydrolase and other HIT family hydrolases
MfeM64YM0882	himA; bacterial nucleoid DNA-binding protein	L	COG0776	Bacterial nucleoid DNA-binding protein
MfeM64YM0883	recU; Holliday junction resolvase RecU	R	COG3331	Penicillin-binding protein-related factor A, putative recombinase
MfeM64YM0884	hypothetical protein
MfeM64YM0885	comEA; competance locus protein ComEA
MfeM64YM0886	hypothetical protein
MfeM64YM0887	gpsA; glycerol-3-phosphate dehydrogenase	C	COG0240	Glycerol-3-phosphate dehydrogenase
MfeM64YM0888	hypothetical protein
MfeM64YM0889	ksgA; dimethyladenosine transferase	J	COG0030	Dimethyladenosine transferase (rRNA methylation)
MfeM64YM0890	tatD; mg-dependent dnase	L	COG0084	Mg-dependent DNase
MfeM64YM0891	mnmE; tRNA modification gtpase mnme	R	COG0486	Predicted GTPase
MfeM64YM0892	hypothetical protein
MfeM64YM0893	nagE; PTS system, N-acetylglucosamine-specific enzyme II, abc component	G	COG1263	Phosphotransferase system IIC components, glucose/maltose/N-acetylglucosamine-specific
MfeM64YM0894	hypothetical protein
MfeM64YM0895	MFE-specific lipoprotein
MfeM64YM0896	gap; glyceraldehyde-3-phosphate dehydrogenase	G	COG0057	Glyceraldehyde-3-phosphate dehydrogenase/erythrose-4-phosphate dehydrogenase
MfeM64YM0897	hypothetical protein
MfeM64YM0898	metS; methionyl-tRNA synthetase	J	COG0143	Methionyl-tRNA synthetase
MfeM64YM0899	DNA methylase	R	COG4123	Predicted O-methyltransferase
MfeM64YM0900	vacB; VacB-like ribonuclease II	K	COG0557	Exoribonuclease R
MfeM64YM0901	hypothetical protein
MfeM64YM0902	MFE-specific hypothetical protein
MfeM64YM0903	gmk; guanylate kinase	F	COG0194	Guanylate kinase
MfeM64YM0904	prpC; phosphoprotein serine/threonine phosphatase	T	COG0631	Serine/threonine protein phosphatase
MfeM64YM0905	pknB; serine/threonine-protein kinase	T	COG0515	Serine/threonine protein kinase
MfeM64YM0906	rsgA; putative ribosome biogenesis gtpase rsga	R	COG1162	Predicted GTPases
MfeM64YM0907	rpe; ribulose-phosphate 3-epimerase	G	COG0036	Pentose-5-phosphate-3-epimerase
MfeM64YM0908	hypothetical protein
MfeM64YM0909	rpmB; 50S ribosomal protein L28	J	COG0227	Ribosomal protein L28
MfeM64YM0910	hypothetical protein
MfeM64YM0911	trxB; thioredoxin reductase	O	COG0492	Thioredoxin reductase
MfeM64YM0912	lgt; prolipoprotein diacylglyceryl transferase	M	COG0682	Prolipoprotein diacylglyceryltransferase
MfeM64YM0913	hprK; hpr kinase/phosphorylase	T	COG1493	Serine kinase of the HPr protein, regulates carbohydrate metabolism
MfeM64YM0914	hypothetical protein
MfeM64YM0915	pstS; phosphate binding protein PstS	P	COG0226	ABC-type phosphate transport system, periplasmic component
MfeM64YM0916	hypothetical protein
MfeM64YM0917	pstA; phosphate ABC transporter permease protein PstA	P	COG0581	ABC-type phosphate transport system, permease component
MfeM64YM0918	pstB; phosphate import ATP-binding protein PstB	P	COG1117	ABC-type phosphate transport system, ATPase component
MfeM64YM0919	phoU; phosphate transport system regulatory protein
MfeM64YM0920	pepA-2; leucyl aminopeptidase	E	COG0260	Leucyl aminopeptidase
MfeM64YM0921	tdk; thymidine kinase	F	COG1435	Thymidine kinase
MfeM64YM0922	hypothetical protein
MfeM64YM0923	putative aaa+ superfamily atpase	R	COG1373	Predicted ATPase (AAA+ superfamily)
MfeM64YM0924	exiS-3; exis
MfeM64YM0925	hypothetical protein
MfeM64YM0926	int-4; int	L	COG4973	Site-specific recombinase XerC
MfeM64YM0927	mem-2; mem	D	COG4942	Membrane-bound metallopeptidase
MfeM64YM0928	hypothetical protein
MfeM64YM0929	hypothetical protein
MfeM64YM0930	htpB-2; htpb
MfeM64YM0931	htpA-2; MFE-specific HtpA
MfeM64YM0932	htpE-2; htpe
MfeM64YM0933	hypothetical protein
MfeM64YM0934	htpT-2; htpt
MfeM64YM0935	htpN-2; htpn
MfeM64YM0936	marRP-2; marrp
MfeM64YM0937	hypothetical protein
MfeM64YM0938	marMP-2; C-5 cytosine-specific DNA methylase
MfeM64YM0939	hypothetical protein
MfeM64YM0940	hypothetical protein
MfeM64YM0941	repB-2; RepB	L	COG0305	Replicative DNA helicase
MfeM64YM0942	hypothetical protein
MfeM64YM0943	aaa+ superfamily atpase	R	COG1373	Predicted ATPase (AAA+ superfamily)
MfeM64YM0944	potD; spermidine/putrescine/ABC transporter substrate binding protein
MfeM64YM0945	potC; spermidine/putrescine ABC transporter permeaseprotein PotC	E	COG1177	ABC-type spermidine/putrescine transport system, permease component II
MfeM64YM0946	potB; spermidine/putrescine ABC transporter permeaseprotein PotB	E	COG1176	ABC-type spermidine/putrescine transport system, permease component I
MfeM64YM0947	potA; spermidine/putrescine ABC transporterATP-binding protein PotA	E	COG3842	ABC-type spermidine/putrescine transport systems, ATPase components
MfeM64YM0948	hypothetical protein
MfeM64YM0949	hypothetical protein
MfeM64YM0950	hypothetical protein
MfeM64YM0951	rpsT; 30S ribosomal protein S20	J	COG0268	Ribosomal protein S20
MfeM64YM0952	nox; NADH oxidase	R	COG0446	Uncharacterized NAD(FAD)-dependent dehydrogenases
MfeM64YM0953	MFE-specific hypothetical protein
MfeM64YM0954	argS-2; arginyl-tRNA synthetase	J	COG0018	Arginyl-tRNA synthetase
MfeM64YM0955	cysS; cysteinyl-tRNA synthetase	J	COG0215	Cysteinyl-tRNA synthetase
MfeM64YM0956	spoU-2; tRNA/rRNA methyltransferase	J	COG0566	rRNA methylases
MfeM64YM0957	hypothetical protein
MfeM64YM0958	hypothetical protein
MfeM64YM0959	nusG; transcription antitermination protein NusG	K	COG0250	Transcription antiterminator
MfeM64YM0960	hypothetical protein
MfeM64YM0961	gidB; methyltransferase GidB (glucose inhibiteddivision protein b)	M	COG0357	Predicted S-adenosylmethionine-dependent methyltransferase involved in bacterial cell division
MfeM64YM0962	prsA; ribose-phosphate pyrophosphokinase	F	COG0462	Phosphoribosylpyrophosphate synthetase
MfeM64YM0963	prfA; peptide chain release factor 1	J	COG0216	Protein chain release factor A
MfeM64YM0964	hemK; protoporphyrinogen oxidase	J	COG2890	Methylase of polypeptide chain release factors
MfeM64YM0965	acpP; acyl carrier protein	Q	COG0236	Acyl carrier protein
MfeM64YM0966	hypothetical protein
MfeM64YM0967	hypothetical protein
MfeM64YM0968	deoD-3; purine-nucleoside phosphorylase	F	COG0813	Purine-nucleoside phosphorylase
MfeM64YM0969	abc-2 type transporter
MfeM64YM0970	ABC transporter related protein	V	COG1131	ABC-type multidrug transport system, ATPase component
MfeM64YM0971	dnaX; DNA polymerase III subunits gamma and tau	L	COG2812	DNA polymerase III, gamma/tau subunits
MfeM64YM0972	hypothetical protein	S	COG0718	Uncharacterized protein conserved in bacteria
MfeM64YM0973	recR; recombination protein RecR	L	COG0353	Recombinational DNA repair protein (RecF pathway)
MfeM64YM0974	tmk; thymidylate kinase	F	COG0125	Thymidylate kinase
MfeM64YM0975	holB; DNA polymerase III subunit delta	L	COG2812	DNA polymerase III, gamma/tau subunits
MfeM64YM0976	putative sam-dependent methyltransferase	R	COG0313	Predicted methyltransferases
MfeM64YM0977	hypothetical protein	R	COG0595	Predicted hydrolase of the metallo-beta-lactamase superfamily
MfeM64YM0978	Macrophage activating lipoprotein-404 precursor	R	COG1744	Uncharacterized ABC-type transport system, periplasmic component/surface lipoprotein
MfeM64YM0979	tnpA-20; transposase	L	COG2826	Transposase and inactivated derivatives, IS30 family
MfeM64YM0980	hypothetical protein
MfeM64YM0981	mglA; putative sugar ABC transporter ATP-binding protein	R	COG3845	ABC-type uncharacterized transport systems, ATPase components
MfeM64YM0982	sugar ABC transporter permease protein	R	COG4603	ABC-type uncharacterized transport system, permease component
MfeM64YM0983	sugar ABC transporter permease protein	R	COG1079	Uncharacterized ABC-type transport system, permease component
MfeM64YM0984	p78; MFE-specific phase variable surface lipoprotein P78 precursor
MfeM64YM0985	trx; thioredoxin	O	COG3118	Thioredoxin domain-containing protein
MfeM64YM0986	smpB; SsrA-binding protein	O	COG0691	tmRNA-binding protein
MfeM64YM0987	hypothetical protein	K	COG1609	Transcriptional regulators
MfeM64YM0988	hypothetical protein
MfeM64YM0989	gyrB; DNA gyrase subunit B	L	COG0187	Type IIA topoisomerase (DNA gyrase/topo II, topoisomerase IV), B subunit
MfeM64YM0990	hypothetical protein	S	COG1284	Uncharacterized conserved protein
MfeM64YM0991	lip-2; esterase/lipase	R	COG0596	Predicted hydrolases or acyltransferases (alpha/beta hydrolase superfamily)
MfeM64YM0992	conserved hypothetical protein
MfeM64YM0993	serS; seryl-tRNA synthetase	J	COG0172	Seryl-tRNA synthetase
MfeM64YM0994	rpmH; 50S ribosomal protein L34
MfeM64YM0995	rnpA; ribonuclease P protein component	J	COG0594	RNase P protein component
MfeM64YM0996	hypothetical protein	U	COG0706	Preprotein translocase subunit YidC
MfeM64YM0997	ndt; nucleoside 2-deoxyribosyltransferase	F	COG3613	Nucleoside 2-deoxyribosyltransferase
MfeM64YM0998	tkt; transketolase	G	COG0021	Transketolase
MfeM64YM0999	tm2d; tm2 domain containing protein
MfeM64YM1000	antifreeze protein type I	S	COG4260	Putative virion core protein (lumpy skin disease virus)
MfeM64YM1001	hypothetical protein
MfeM64YM1002	hypothetical protein
MfeM64YM1003	hypothetical protein
MfeM64YM1004	MFE-specific hypothetical protein
MfeM64YM1005	rnhB-2; ribonuclease	L	COG0164	Ribonuclease HII
MfeM64YM1006	hypothetical protein
MfeM64YM1007	rluD; pseudouridine synthase	J	COG0564	Pseudouridylate synthases, 23S RNA-specific
MfeM64YM1008	chrA-1; chromate transport protein	P	COG2059	Chromate transport protein ChrA
MfeM64YM1009	chrA-2; putative chromate transport protein	P	COG2059	Chromate transport protein ChrA
MfeM64YM1010	aldH; aldehyde dehydrogenase	C	COG1012	NAD-dependent aldehyde dehydrogenases
MfeM64YM1011	hypothetical protein
MfeM64YM1012	glcK; glucokinase	K	COG1940	Transcriptional regulator/sugar kinase
MfeM64YM1013	MFE-specific lipoprotein
MfeM64YM1014	hypothetical protein
MfeM64YM1015	putative potassium channel protein
MfeM64YM1016	hypothetical protein
MfeM64YM1017	pgsA; cdp-diacylglycerol-glycerol-3-phosphate3-phosphat idyltransferase	I	COG0558	Phosphatidylglycerophosphate synthase
MfeM64YM1018	hypothetical protein
MfeM64YM1019	NAD-dependent deacetylase, SIR2 family	K	COG0846	NAD-dependent protein deacetylases, SIR2 family
MfeM64YM1020	trmB-1; tRNA (guanine-n(7)-)-methyltransferase	R	COG0220	Predicted S-adenosylmethionine-dependent methyltransferase
MfeM64YM1021	trmB-2; tRNA (guanine-n(7)-)-methyltransferase	R	COG0220	Predicted S-adenosylmethionine-dependent methyltransferase
MfeM64YM1022	transcriptional regulator, xre family	K	COG1476	Predicted transcriptional regulators
MfeM64YM1023	hsdR2; type I site-specific deoxyribonuclease	V	COG0610	Type I site-specific restriction-modification system, R (restriction) subunit and related helicases
MfeM64YM1024	N-6 DNA methylase	V	COG0286	Type I restriction-modification system methyltransferase subunit
MfeM64YM1025	restriction modification system DNA specificity domain	V	COG0732	Restriction endonuclease S subunits
MfeM64YM1026	hsdS-4; type I restriction enzyme specificity protein	V	COG0732	Restriction endonuclease S subunits
MfeM64YM1027	DNA-invertase binr (transposon tn552)	L	COG1961	Site-specific recombinases, DNA invertase Pin homologs
MfeM64YM1028	clpB; ATP-dependent clp protease, atpase subunit	O	COG0542	ATPases with chaperone activity, ATP-binding subunit
MfeM64YM1029	polC; DNA polymerase III alpha subunit	L	COG2176	DNA polymerase III, alpha subunit (gram-positive type)
MfeM64YM1030	hypothetical protein
MfeM64YM1031	hypothetical protein
MfeM64YM1032	hypothetical protein
MfeM64YM1033	hypothetical protein
MfeM64YM1034	exiS-4; exis
MfeM64YM1035	tnpA-21; transposase	L	COG2826	Transposase and inactivated derivatives, IS30 family
MfeM64YM1036	tnpA-22; transposase	L	COG2826	Transposase and inactivated derivatives, IS30 family
MfeM64YM1037	hypothetical protein
MfeM64YM1038	conserved hypothetical protein
MfeM64YM1039	proS; prolyl-tRNA synthetase	J	COG0442	Prolyl-tRNA synthetase
MfeM64YM1040	rpmG; 50S ribosomal protein L33	J	COG0267	Ribosomal protein L33
MfeM64YM1041	hypothetical protein
MfeM64YM1042	hypothetical protein
MfeM64YM1043	hypothetical protein	D	COG5279	Uncharacterized protein involved in cytokinesis, contains TGc (transglutaminase/protease-like) domain
MfeM64YM1044	ppa; inorganic pyrophosphatase	C	COG0221	Inorganic pyrophosphatase
MfeM64YM1045	hypothetical protein
MfeM64YM1046	COF family had hydrolase protein	R	COG0561	Predicted hydrolases of the HAD superfamily
MfeM64YM1047	hypothetical protein
MfeM64YM1048	bcrA-4; ABC transporter ATP-binding protein	V	COG1131	ABC-type multidrug transport system, ATPase component
MfeM64YM1049	hypothetical protein
MfeM64YM1050	hypothetical protein
MfeM64YM1051	hypothetical protein	R	COG0595	Predicted hydrolase of the metallo-beta-lactamase superfamily
MfeM64YM1052	hypothetical protein
MfeM64YM1053	rplK; 50S ribosomal protein L11	J	COG0080	Ribosomal protein L11
MfeM64YM1054	rplA; 50S ribosomal protein L1	J	COG0081	Ribosomal protein L1
MfeM64YM1055	aminotransferase class V	E	COG0075	Serine-pyruvate aminotransferase/archaeal aspartate aminotransferase
MfeM64YM1056	nucleotidyl transferase	M	COG4750	CTP:phosphocholine cytidylyltransferase involved in choline phosphorylation for cell surface LPS epitopes
MfeM64YM1057	cdsA; phosphatidate cytidylyltransferase	I	COG0575	CDP-diglyceride synthetase
MfeM64YM1058	ABC transporter ATP-binding protein	V	COG1136	ABC-type antimicrobial peptide transport system, ATPase component
MfeM64YM1059	ABC transporter permease protein
MfeM64YM1060	ftsH; cell division protein FtsH	O	COG0465	ATP-dependent Zn proteases
MfeM64YM1061	tilS; tRNA(Ile)-lysidine synthase	D	COG0037	Predicted ATPase of the PP-loop superfamily implicated in cell cycle control
MfeM64YM1062	pth; peptidyl-tRNA hydrolase	J	COG0193	Peptidyl-tRNA hydrolase
MfeM64YM1063	hypothetical protein	L	COG0507	ATP-dependent exoDNAse (exonuclease V), alpha subunit - helicase superfamily I member
MfeM64YM1064	hypothetical protein
MfeM64YM1065	hypothetical protein
MfeM64YM1066	recD; exodeoxyribonuclease V, alpha subunit	L	COG0507	ATP-dependent exoDNAse (exonuclease V), alpha subunit - helicase superfamily I member
MfeM64YM1067	hypothetical protein

## Sheet: Sheet2
mfm:MfeM64YM_0001		dnaA; chromosomal replication initiator protein DnaA; K02313 chromosomal replication initiator protein
mfm:MfeM64YM_0002		dnaN; DNA polymerase III beta subunit; K02338 DNA polymerase III subunit beta [EC:2.7.7.7]
mfm:MfeM64YM_0003		yaaA; S4-like RNA-binding protein
mfm:MfeM64YM_0004		hypothetical protein
mfm:MfeM64YM_0005		hypothetical protein
mfm:MfeM64YM_0006		hypothetical protein
mfm:MfeM64YM_0007		comEB; deoxycytidylate deaminase protein; K01493 dCMP deaminase [EC:3.5.4.12]
mfm:MfeM64YM_0008		degV; DegV-like protein
mfm:MfeM64YM_0010		tyrS; tyrosyl-tRNA synthetase; K01866 tyrosyl-tRNA synthetase [EC:6.1.1.1]
mfm:MfeM64YM_0011		glpF; glycerol uptake facilitator protein; K02440 glycerol uptake facilitator protein
mfm:MfeM64YM_0012		hypothetical protein
mfm:MfeM64YM_0013		hypothetical protein
mfm:MfeM64YM_0014		hypothetical protein
mfm:MfeM64YM_0015		nadE; nh(3)-dependent nad(+) synthetase; K01916 NAD+ synthase [EC:6.3.1.5]
mfm:MfeM64YM_0016		hypothetical protein
mfm:MfeM64YM_0017		hypothetical protein
mfm:MfeM64YM_0018		xfp; D-xylulose 5-phosphate/D-fructose 6-phosphate phosphoketolase; K01621 phosphoketolase [EC:4.1.2.9]
mfm:MfeM64YM_0019		cytosine-specific methyltransferase
mfm:MfeM64YM_0020		hypothetical protein; K06890
mfm:MfeM64YM_0021		hypothetical protein
mfm:MfeM64YM_0022		hypothetical protein
mfm:MfeM64YM_0023		lysS; lysyl-tRNA synthetase; K04567 lysyl-tRNA synthetase, class II [EC:6.1.1.6]
mfm:MfeM64YM_0024		hypothetical protein
mfm:MfeM64YM_0025		hypothetical protein
mfm:MfeM64YM_0026		hypothetical protein
mfm:MfeM64YM_0027		hypothetical protein
mfm:MfeM64YM_0028		hypothetical protein; K07048 phosphotriesterase-related protein
mfm:MfeM64YM_0029		sgaT; transport protein SgaT; K03475 PTS system, ascorbate-specific IIC component
mfm:MfeM64YM_0030		sgaB; pentitol phosphotransferase enzyme II, b component; K02822 PTS system, ascorbate-specific IIB component [EC:2.7.1.69]
mfm:MfeM64YM_0031		sgaA; PTS system, IIA component; K02821 PTS system, ascorbate-specific IIA component [EC:2.7.1.69]
mfm:MfeM64YM_0032		sgaH; 3-hexulose-6-phosphate synthase; K03078 3-dehydro-L-gulonate-6-phosphate decarboxylase [EC:4.1.1.85]
mfm:MfeM64YM_0033		sgaU; hexulose-6-phosphate isomerase; K03082 hexulose-6-phosphate isomerase [EC:5.-.-.-]
mfm:MfeM64YM_0034		sgaE; sugar isomerase sgae; K03077 L-ribulose-5-phosphate 4-epimerase [EC:5.1.3.4]
mfm:MfeM64YM_0035		hypothetical protein; K07024
mfm:MfeM64YM_0036		hypothetical protein
mfm:MfeM64YM_0037		hypothetical protein
mfm:MfeM64YM_0039		hypothetical protein
mfm:MfeM64YM_0040		ptsG-1; PTS system, glucose-specific IIABC component
mfm:MfeM64YM_0041		hypothetical protein
mfm:MfeM64YM_0042		lplA; lipoate-protein ligase A; K03800 lipoate-protein ligase A [EC:2.7.7.63]
mfm:MfeM64YM_0043		lip-1; triacylglycerol lipase
mfm:MfeM64YM_0044		hypothetical protein
mfm:MfeM64YM_0045		galE; udp-glucose 4-epimerase; K01784 UDP-glucose 4-epimerase [EC:5.1.3.2]
mfm:MfeM64YM_0046		hypothetical protein
mfm:MfeM64YM_0047		tnpA-2; putative transposase
mfm:MfeM64YM_0048		hypothetical protein
mfm:MfeM64YM_0049		hypothetical protein
mfm:MfeM64YM_0050		glmU; bifunctional protein GlmU; K04042 bifunctional UDP-N-acetylglucosamine pyrophosphorylase / Glucosamine-1-phosphate N-acetyltransferase [EC:2.7.7.23 2.3.1.157]
mfm:MfeM64YM_0051		tnpA-3; transposase
mfm:MfeM64YM_0052		tnpA-4; transposase
mfm:MfeM64YM_0053		bcrA-1; ABC transporter ATP-binding protein
mfm:MfeM64YM_0054		hypothetical protein
mfm:MfeM64YM_0055		hypothetical protein
mfm:MfeM64YM_0056		hypothetical protein
mfm:MfeM64YM_0057		hypothetical protein
mfm:MfeM64YM_0058		ftsY; cell division protein FtsY; K03110 fused signal recognition particle receptor
mfm:MfeM64YM_0059		hypothetical protein; K09787 hypothetical protein
mfm:MfeM64YM_0060		putative aaa+ superfamily atpase; K07133
mfm:MfeM64YM_0061		hypothetical protein
mfm:MfeM64YM_0062		rpiR; transcriptional regulator, RpiR family
mfm:MfeM64YM_0063		rpsP; putative 30S ribosomal protein S16; K02959 small subunit ribosomal protein S16
mfm:MfeM64YM_0064		trmD; tRNA (guanine-n(1)-)-methyltransferase; K00554 tRNA (guanine37-N1)-methyltransferase [EC:2.1.1.228]
mfm:MfeM64YM_0065		rplS; 50S ribosomal protein L19; K02884 large subunit ribosomal protein L19
mfm:MfeM64YM_0066		hypothetical protein
mfm:MfeM64YM_0067		rlmH; ribosomal RNA large subunit methyltransferase H; K00783 23S rRNA (pseudouridine1915-N3)-methyltransferase [EC:2.1.1.177]
mfm:MfeM64YM_0068		mnmG; tRNA uridine 5-carboxymethylaminomethyl modification enzyme mnmg; K03495 tRNA uridine 5-carboxymethylaminomethyl modification enzyme
mfm:MfeM64YM_0069		mgpA-1; MgpA-like protein; K06881 phosphoesterase RecJ domain-containing protein
mfm:MfeM64YM_0070		mgpA-2; MgpA-like protein; K06881 phosphoesterase RecJ domain-containing protein
mfm:MfeM64YM_0071		hypothetical protein; K09748 ribosome maturation factor RimP
mfm:MfeM64YM_0072		nusA; N-utilization substance protein A; K02600 N utilization substance protein A
mfm:MfeM64YM_0073		hypothetical protein; K07742 hypothetical protein
mfm:MfeM64YM_0074		infB; translation initiation factor if-2; K02519 translation initiation factor IF-2
mfm:MfeM64YM_0075		apt; adenine phosphoribosyltransferase; K00759 adenine phosphoribosyltransferase [EC:2.4.2.7]
mfm:MfeM64YM_0076		hypothetical protein
mfm:MfeM64YM_0077		tnpA-5; transposase
mfm:MfeM64YM_0078		dnaI; putative primosomal DNA helicase DnaI; K11144 primosomal protein DnaI
mfm:MfeM64YM_0079		hypothetical protein
mfm:MfeM64YM_0080		coaE; dephospho-CoA kinase; K00859 dephospho-CoA kinase [EC:2.7.1.24]
mfm:MfeM64YM_0081		hypothetical protein
mfm:MfeM64YM_0082		rpiB; ribose 5-phosphate isomerase B; K01808 ribose 5-phosphate isomerase B [EC:5.3.1.6]
mfm:MfeM64YM_0083		sunT; unspecified toxin/drug ABC transporter ATP-binding and permease protein
mfm:MfeM64YM_0084		hypothetical protein
mfm:MfeM64YM_0085		putative metalloprotease; K07042 probable rRNA maturation factor
mfm:MfeM64YM_0086		cdd; cytidine deaminase; K01489 cytidine deaminase [EC:3.5.4.5]
mfm:MfeM64YM_0087		era; GTP-binding protein era; K03595 GTP-binding protein Era
mfm:MfeM64YM_0088		pepP; xaa-pro aminopeptidase; K01262 Xaa-Pro aminopeptidase [EC:3.4.11.9]
mfm:MfeM64YM_0089		trmA; tRNA (uracil-5-)-methyltransferase related enzyme; K03215 23S rRNA (uracil1939-C5)-methyltransferase [EC:2.1.1.190]
mfm:MfeM64YM_0090		hypothetical protein
mfm:MfeM64YM_0091		hypothetical protein
mfm:MfeM64YM_0092		hypothetical protein
mfm:MfeM64YM_0093		hypothetical protein
mfm:MfeM64YM_0094		hypothetical protein
mfm:MfeM64YM_0096		hypothetical protein
mfm:MfeM64YM_0097		hypothetical protein
mfm:MfeM64YM_0098		hypothetical protein
mfm:MfeM64YM_0099		smf-1; DNA processing protein smf
mfm:MfeM64YM_0100		hypothetical protein
mfm:MfeM64YM_0101		hypothetical protein
mfm:MfeM64YM_0102		hypothetical protein
mfm:MfeM64YM_0103		ruvA-1; Holliday junction ATP-dependent DNA helicase RuvA
mfm:MfeM64YM_0104		hypothetical protein
mfm:MfeM64YM_0105		ruvB-1; Holliday junction ATP-dependent DNA helicase RuvB
mfm:MfeM64YM_0106		type II r/m system DNA methylase
mfm:MfeM64YM_0107		hypothetical protein
mfm:MfeM64YM_0108		hypothetical protein
mfm:MfeM64YM_0109		hypothetical protein
mfm:MfeM64YM_0110		hypothetical protein
mfm:MfeM64YM_0111		hypothetical protein
mfm:MfeM64YM_0112		hypothetical protein
mfm:MfeM64YM_0113		hypothetical protein
mfm:MfeM64YM_0114		trsE-1; TrsE-like protein
mfm:MfeM64YM_0115		hypothetical protein
mfm:MfeM64YM_0116		hypothetical protein
mfm:MfeM64YM_0118		DNA methylase; K08316 16S rRNA (guanine966-N2)-methyltransferase [EC:2.1.1.171]
mfm:MfeM64YM_0119		def; peptide deformylase; K01462 peptide deformylase [EC:3.5.1.88]
mfm:MfeM64YM_0120		hypothetical protein
mfm:MfeM64YM_0121		parE; topoisomerase IV subunit B; K02622 topoisomerase IV subunit B [EC:5.99.1.-]
mfm:MfeM64YM_0122		parC; topoisomerase IV subunit A; K02621 topoisomerase IV subunit A [EC:5.99.1.-]
mfm:MfeM64YM_0123		phosphoesterase; K07095
mfm:MfeM64YM_0124		yitU; cof family had hydrolase protein; K07024
mfm:MfeM64YM_0125		rnhB-1; ribonuclease; K03471 ribonuclease HIII [EC:3.1.26.4]
mfm:MfeM64YM_0126		dnaK; chaperone protein DnaK; K04043 molecular chaperone DnaK
mfm:MfeM64YM_0127		hypothetical protein
mfm:MfeM64YM_0128		mgs1; atpase, aaa family; K07478 putative ATPase
mfm:MfeM64YM_0129		pheS; phenylalanyl-tRNA synthetase alpha chain; K01889 phenylalanyl-tRNA synthetase alpha chain [EC:6.1.1.20]
mfm:MfeM64YM_0130		ung; uracil-DNA glycosylase; K03648 uracil-DNA glycosylase [EC:3.2.2.27]
mfm:MfeM64YM_0131		pheT; phenylalanyl-tRNA synthetase beta chain; K01890 phenylalanyl-tRNA synthetase beta chain [EC:6.1.1.20]
mfm:MfeM64YM_0132		glyA; serine hydroxymethyltransferase; K00600 glycine hydroxymethyltransferase [EC:2.1.2.1]
mfm:MfeM64YM_0133		hypothetical protein
mfm:MfeM64YM_0134		dnaJ; chaperone protein DnaJ; K03686 molecular chaperone DnaJ
mfm:MfeM64YM_0135		hypothetical protein
mfm:MfeM64YM_0136		acpS; holo-[acyl-carrier-protein] synthase; K00997 holo-[acyl-carrier protein] synthase [EC:2.7.8.7]
mfm:MfeM64YM_0137		plsC; 1-acyl-sn-glycerol-3-phosphate acyltransferase; K00655 1-acyl-sn-glycerol-3-phosphate acyltransferase [EC:2.3.1.51]
mfm:MfeM64YM_0138		scpA; segregation and condensation protein A; K05896 segregation and condensation protein A
mfm:MfeM64YM_0139		spcB; segregation and condensation protein B; K06024 segregation and condensation protein B
mfm:MfeM64YM_0140		rluC; ribosomal large subunit pseudouridine synthase C; K06179 23S rRNA pseudouridine955/2504/2580 synthase [EC:5.4.99.24]
mfm:MfeM64YM_0141		gatC; glutamyl-tRNA amidotransferase subunit C; K02435 aspartyl-tRNA(Asn)/glutamyl-tRNA (Gln) amidotransferase subunit C [EC:6.3.5.6 6.3.5.7]
mfm:MfeM64YM_0142		gatA; glutamyl-tRNA amidotransferase subunit A; K02433 aspartyl-tRNA(Asn)/glutamyl-tRNA (Gln) amidotransferase subunit A [EC:6.3.5.6 6.3.5.7]
mfm:MfeM64YM_0143		gatB; aspartyl/glutamyl-tRNA(asn/Gln) amidotransferase subunit B; K02434 aspartyl-tRNA(Asn)/glutamyl-tRNA (Gln) amidotransferase subunit B [EC:6.3.5.6 6.3.5.7]
mfm:MfeM64YM_0144		abortive infection protein abigi
mfm:MfeM64YM_0146		dpnII; type II restriction enzyme dpnii
mfm:MfeM64YM_0147		dam; adenine-specific DNA methyltransferase; K06223 DNA adenine methylase [EC:2.1.1.72]
mfm:MfeM64YM_0148		recG; ATP-dependent DNA helicase
mfm:MfeM64YM_0149		pepF; oligoendopeptidase F; K08602 oligoendopeptidase F [EC:3.4.24.-]
mfm:MfeM64YM_0150		hypothetical protein
mfm:MfeM64YM_0151		tig-1; trigger factor; K03545 trigger factor
mfm:MfeM64YM_0152		cspR; tRNA/rRNA methyltransferase; K03216 tRNA (cytidine/uridine-2'-O-)-methyltransferase [EC:2.1.1.207]
mfm:MfeM64YM_0153		spoU-1; rRNA methylase; K03437 RNA methyltransferase, TrmH family
mfm:MfeM64YM_0154		hypothetical protein
mfm:MfeM64YM_0155		GTP-binding protein; K14540 ribosome biogenesis GTPase A
mfm:MfeM64YM_0156		hypothetical protein
mfm:MfeM64YM_0157		ABC transporter related protein; K09687 antibiotic transport system ATP-binding protein
mfm:MfeM64YM_0158		ABC transporter ATP-binding protein
mfm:MfeM64YM_0159		hypothetical protein
mfm:MfeM64YM_0160		hypothetical protein
mfm:MfeM64YM_0161		hypothetical protein
mfm:MfeM64YM_0162		deoD-1; purine-nucleoside phosphorylase; K03784 purine-nucleoside phosphorylase [EC:2.4.2.1]
mfm:MfeM64YM_0163		tpx; thiol peroxidase; K11065 thiol peroxidase, atypical 2-Cys peroxiredoxin [EC:1.11.1.15]
mfm:MfeM64YM_0164		hypothetical protein
mfm:MfeM64YM_0165		ribonuclease bn-like family enzyme; K07058 membrane protein
mfm:MfeM64YM_0166		engA; GTP-binding protein EngA; K03977 GTP-binding protein
mfm:MfeM64YM_0167		cmk; cytidylate kinase; K00945 cytidylate kinase [EC:2.7.4.14]
mfm:MfeM64YM_0168		hypothetical protein
mfm:MfeM64YM_0169		rluB; pseudouridine synthase; K06178 23S rRNA pseudouridine2605 synthase [EC:5.4.99.22]
mfm:MfeM64YM_0170		nadD; bidomainal protein; K00969 nicotinate-nucleotide adenylyltransferase [EC:2.7.7.18]
mfm:MfeM64YM_0171		mucB; DNA-damage repair protein MucB; K02346 DNA polymerase IV [EC:2.7.7.7]
mfm:MfeM64YM_0172		nifU; nitrogen fixation protein NifU; K04488 nitrogen fixation protein NifU and related proteins
mfm:MfeM64YM_0173		nifS; nitrogen fixation protein NifS; K11717 cysteine desulfurase / selenocysteine lyase [EC:2.8.1.7 4.4.1.16]
mfm:MfeM64YM_0174		putative glycosyltransferase
mfm:MfeM64YM_0175		lipopolysaccharide cholinephosphotransferase LicD; K07271 lipopolysaccharide cholinephosphotransferase [EC:2.7.8.-]
mfm:MfeM64YM_0176		ldhD; D-lactate dehydrogenase; K03778 D-lactate dehydrogenase [EC:1.1.1.28]
mfm:MfeM64YM_0177		transporter, auxin efflux carrier family; K07088
mfm:MfeM64YM_0178		hypothetical protein
mfm:MfeM64YM_0179		licCA; ctp:phosphocholine cytidylyltransferase/choline kinase
mfm:MfeM64YM_0180		rplM; 50S ribosomal protein L13; K02871 large subunit ribosomal protein L13
mfm:MfeM64YM_0181		rpsI; 30S ribosomal protein S9; K02996 small subunit ribosomal protein S9
mfm:MfeM64YM_0182		hypothetical protein; K07271 lipopolysaccharide cholinephosphotransferase [EC:2.7.8.-]
mfm:MfeM64YM_0183		hypothetical protein
mfm:MfeM64YM_0184		hypothetical protein
mfm:MfeM64YM_0186		hypothetical protein
mfm:MfeM64YM_0187		fba; fructose-bisphosphate aldolase; K01624 fructose-bisphosphate aldolase, class II [EC:4.1.2.13]
mfm:MfeM64YM_0188		putative nuclease
mfm:MfeM64YM_0189		pyk; pyruvate kinase; K00873 pyruvate kinase [EC:2.7.1.40]
mfm:MfeM64YM_0190		hypothetical protein
mfm:MfeM64YM_0191		engB; GTP-binding protein engb; K03978 GTP-binding protein
mfm:MfeM64YM_0192		coaD; phosphopantetheine adenylyltransferase; K00954 pantetheine-phosphate adenylyltransferase [EC:2.7.7.3]
mfm:MfeM64YM_0193		ackA; acetate kinase; K00925 acetate kinase [EC:2.7.2.1]
mfm:MfeM64YM_0194		pta; phosphate acetyltransferase; K00625 phosphate acetyltransferase [EC:2.3.1.8]
mfm:MfeM64YM_0195		hypothetical protein
mfm:MfeM64YM_0196		hypothetical protein
mfm:MfeM64YM_0197		tnpA-7; transposase
mfm:MfeM64YM_0198		hypothetical protein
mfm:MfeM64YM_0199		tnpA-8; transposase
mfm:MfeM64YM_0200		folD; bifunctional protein fold; K01491 methylenetetrahydrofolate dehydrogenase (NADP+) / methenyltetrahydrofolate cyclohydrolase [EC:1.5.1.5 3.5.4.9]
mfm:MfeM64YM_0201		valS; valyl-tRNA synthetase; K01873 valyl-tRNA synthetase [EC:6.1.1.9]
mfm:MfeM64YM_0202		hypothetical protein
mfm:MfeM64YM_0203		hypothetical protein
mfm:MfeM64YM_0204		hypothetical protein
mfm:MfeM64YM_0205		hypothetical protein
mfm:MfeM64YM_0206		hypothetical protein
mfm:MfeM64YM_0207		hypothetical protein
mfm:MfeM64YM_0208		xseA; exodeoxyribonuclease VII, large subunit; K03601 exodeoxyribonuclease VII large subunit [EC:3.1.11.6]
mfm:MfeM64YM_0209		xseB; exodeoxyribonuclease VII, small subunit; K03602 exodeoxyribonuclease VII small subunit [EC:3.1.11.6]
mfm:MfeM64YM_0210		ATP binding protein
mfm:MfeM64YM_0211		hypothetical protein
mfm:MfeM64YM_0212		hypothetical protein
mfm:MfeM64YM_0213		hypothetical protein
mfm:MfeM64YM_0214		oppA; oligopeptide ABC transporter, substrate-bindingprotein (OppA), lipoprotein; K15580 oligopeptide transport system substrate-binding protein
mfm:MfeM64YM_0215		oppB-1; oligopeptide ABC transporter, permease protein(OppB); K15581 oligopeptide transport system permease protein
mfm:MfeM64YM_0216		oppC-1; oligopeptide ABC transporter, permease protein(OppC); K15582 oligopeptide transport system permease protein
mfm:MfeM64YM_0217		oppD-1; oligopeptide ABC transporter, ATP-binding protein (OppD); K15583 oligopeptide transport system ATP-binding protein
mfm:MfeM64YM_0218		oppF-1; putative oligopeptide ABC transporter, ATP-binding protein (OppF); K02032 peptide/nickel transport system ATP-binding protein
mfm:MfeM64YM_0219		hypothetical protein
mfm:MfeM64YM_0220		hypothetical protein
mfm:MfeM64YM_0221		hypothetical protein
mfm:MfeM64YM_0222		hypothetical protein
mfm:MfeM64YM_0223		asnA; aspartate--ammonia ligase; K01914 aspartate--ammonia ligase [EC:6.3.1.1]
mfm:MfeM64YM_0224		hypothetical protein; K15383 MtN3 and saliva related transmembrane protein
mfm:MfeM64YM_0225		hypothetical protein
mfm:MfeM64YM_0226		hypothetical protein
mfm:MfeM64YM_0227		hypothetical protein
mfm:MfeM64YM_0228		hypothetical protein
mfm:MfeM64YM_0229		hypothetical protein
mfm:MfeM64YM_0230		smf-2; DNA processing protein smf
mfm:MfeM64YM_0231		hypothetical protein
mfm:MfeM64YM_0232		hypothetical protein
mfm:MfeM64YM_0233		ruvA-2; Holliday junction ATP-dependent DNA helicase RuvA
mfm:MfeM64YM_0234		hypothetical protein
mfm:MfeM64YM_0235		ruvB-2; Holliday junction ATP-dependent DNA helicase RuvB
mfm:MfeM64YM_0236		type II r/m system DNA methylase
mfm:MfeM64YM_0237		hypothetical protein
mfm:MfeM64YM_0238		hypothetical protein
mfm:MfeM64YM_0239		hypothetical protein
mfm:MfeM64YM_0240		hypothetical protein
mfm:MfeM64YM_0241		hypothetical protein
mfm:MfeM64YM_0242		hypothetical protein
mfm:MfeM64YM_0243		hypothetical protein
mfm:MfeM64YM_0244		putative membrane-bound atpase
mfm:MfeM64YM_0245		trsE-2; TrsE-like protein
mfm:MfeM64YM_0246		hypothetical protein
mfm:MfeM64YM_0247		hypothetical protein
mfm:MfeM64YM_0249		hypothetical protein
mfm:MfeM64YM_0250		abiGI; abortive infection protein abigi
mfm:MfeM64YM_0251		abiGII; abortive infection protein abigii
mfm:MfeM64YM_0252		eno; enolase; K01689 enolase [EC:4.2.1.11]
mfm:MfeM64YM_0253		manB-1; phosphoglucomutase/phosphomannomutase
mfm:MfeM64YM_0254		tuf; elongation factor tu; K02358 elongation factor Tu
mfm:MfeM64YM_0255		hypothetical protein; K06925 UPF0079 ATP-binding protein
mfm:MfeM64YM_0256		hypothetical protein
mfm:MfeM64YM_0257		gcp; O-sialoglycoprotein endopeptidase; K01409 O-sialoglycoprotein endopeptidase [EC:3.4.24.57]
mfm:MfeM64YM_0258		hypothetical protein
mfm:MfeM64YM_0259		hypothetical protein
mfm:MfeM64YM_0260		hypothetical protein
mfm:MfeM64YM_0261		seryl-tRNA synthetase family protein
mfm:MfeM64YM_0262		acetyltransferase; K06976
mfm:MfeM64YM_0263		ffh; signal recognition particle protein; K03106 signal recognition particle subunit SRP54
mfm:MfeM64YM_0264		hypothetical protein
mfm:MfeM64YM_0265		hypothetical protein
mfm:MfeM64YM_0266		atpB; ATP synthase subunit A; K02108 F-type H+-transporting ATPase subunit a [EC:3.6.3.14]
mfm:MfeM64YM_0267		atpE; ATP synthase subunit C; K02110 F-type H+-transporting ATPase subunit c [EC:3.6.3.14]
mfm:MfeM64YM_0268		atpF; ATP synthase subunit B; K02109 F-type H+-transporting ATPase subunit b [EC:3.6.3.14]
mfm:MfeM64YM_0269		atpH; ATP synthase subunit delta; K02113 F-type H+-transporting ATPase subunit delta [EC:3.6.3.14]
mfm:MfeM64YM_0270		atpA; ATP synthase subunit alpha; K02111 F-type H+-transporting ATPase subunit alpha [EC:3.6.3.14]
mfm:MfeM64YM_0271		atpG; ATP synthase gamma chain; K02115 F-type H+-transporting ATPase subunit gamma [EC:3.6.3.14]
mfm:MfeM64YM_0272		atpD; ATP synthase subunit beta; K02112 F-type H+-transporting ATPase subunit beta [EC:3.6.3.14]
mfm:MfeM64YM_0273		atpC; ATP synthase epsilon chain; K02114 F-type H+-transporting ATPase subunit epsilon [EC:3.6.3.14]
mfm:MfeM64YM_0274		hypothetical protein
mfm:MfeM64YM_0275		hypothetical protein
mfm:MfeM64YM_0276		hypothetical protein
mfm:MfeM64YM_0278		ptsG-2; PTS system, glucose-specific IIABC component
mfm:MfeM64YM_0279		D-isomer specific 2-hydroxyacid dehydrogenase family protein; K03778 D-lactate dehydrogenase [EC:1.1.1.28]
mfm:MfeM64YM_0280		hypothetical protein
mfm:MfeM64YM_0281		hypothetical protein
mfm:MfeM64YM_0282		oppB-2; oligopeptide ABC transporter permease protein; K15581 oligopeptide transport system permease protein
mfm:MfeM64YM_0283		oppC-2; oligopeptide ABC transporter permease protein; K15582 oligopeptide transport system permease protein
mfm:MfeM64YM_0284		oppD-2; oligopeptide ABC transporter ATP-binding protein; K15583 oligopeptide transport system ATP-binding protein
mfm:MfeM64YM_0285		oppF-2; oligopeptide ABC transporter ATP-binding protein; K10823 oligopeptide transport system ATP-binding protein
mfm:MfeM64YM_0286		hypothetical protein
mfm:MfeM64YM_0287		pepA-1; leucyl aminopeptidase; K01255 leucyl aminopeptidase [EC:3.4.11.1]
mfm:MfeM64YM_0288		aaa+ superfamily atpase; K07133
mfm:MfeM64YM_0289		hypothetical protein
mfm:MfeM64YM_0290		hypothetical protein
mfm:MfeM64YM_0291		prrB; anti-codon nuclease masking agent (PrrB); K01154 type I restriction enzyme, S subunit [EC:3.1.21.3]
mfm:MfeM64YM_0292		bspA; surface antigen bspa-like protein
mfm:MfeM64YM_0293		gpmI; 2,3-bisphosphoglycerate-independent phosphoglycerate mutase; K15633 2,3-bisphosphoglycerate-independent phosphoglycerate mutase [EC:5.4.2.1]
mfm:MfeM64YM_0294		hypothetical protein; K07024
mfm:MfeM64YM_0295		hypothetical protein
mfm:MfeM64YM_0296		secA; protein translocase subunit SecA; K03070 preprotein translocase subunit SecA
mfm:MfeM64YM_0297		hypothetical protein
mfm:MfeM64YM_0298		hypothetical protein
mfm:MfeM64YM_0299		hypothetical protein
mfm:MfeM64YM_0300		hypothetical protein
mfm:MfeM64YM_0301		hypothetical protein
mfm:MfeM64YM_0302		uvrB; uvrabc system protein B; K03702 excinuclease ABC subunit B
mfm:MfeM64YM_0303		hypothetical protein
mfm:MfeM64YM_0304		uvrA; excinuclease abc subunit A; K03701 excinuclease ABC subunit A
mfm:MfeM64YM_0305		rpoB; DNA-directed RNA polymerase subunit beta; K03043 DNA-directed RNA polymerase subunit beta [EC:2.7.7.6]
mfm:MfeM64YM_0306		rpoC; DNA-directed RNA polymerase subunit beta; K03046 DNA-directed RNA polymerase subunit beta' [EC:2.7.7.6]
mfm:MfeM64YM_0307		hypothetical protein
mfm:MfeM64YM_0308		endo-1,4-beta-glucanase
mfm:MfeM64YM_0309		hypothetical protein; K09976 hypothetical protein
mfm:MfeM64YM_0310		topA; DNA topoisomerase; K03168 DNA topoisomerase I [EC:5.99.1.2]
mfm:MfeM64YM_0311		rpsF; putative 30S ribosomal protein S6; K02990 small subunit ribosomal protein S6
mfm:MfeM64YM_0312		ssb; single-stranded DNA-binding protein; K03111 single-strand DNA-binding protein
mfm:MfeM64YM_0313		rpsR; 30S ribosomal protein S18; K02963 small subunit ribosomal protein S18
mfm:MfeM64YM_0314		sua5; translation factor SUA5 protein
mfm:MfeM64YM_0315		tig-2; trigger factor; K03545 trigger factor
mfm:MfeM64YM_0316		ABC transporter ATP-binding protein
mfm:MfeM64YM_0317		hypothetical protein
mfm:MfeM64YM_0318		ruvA-3; Holliday junction ATP-dependent DNA helicase RuvA; K03550 holliday junction DNA helicase RuvA [EC:3.6.4.12]
mfm:MfeM64YM_0319		ruvB-3; Holliday junction ATP-dependent DNA helicase RuvB; K03551 holliday junction DNA helicase RuvB [EC:3.6.4.12]
mfm:MfeM64YM_0320		secD; protein-export membrane protein; K12257 SecD/SecF fusion protein
mfm:MfeM64YM_0321		truB; tRNA pseudouridine synthase B; K03177 tRNA pseudouridine55 synthase [EC:5.4.99.25]
mfm:MfeM64YM_0322		hypothetical protein; K07024
mfm:MfeM64YM_0323		ribF; riboflavin biosynthesis protein; K11753 riboflavin kinase / FMN adenylyltransferase [EC:2.7.1.26 2.7.7.2]
mfm:MfeM64YM_0324		hypothetical protein
mfm:MfeM64YM_0325		oppF-3; oligopeptide ABC transporter ATP-binding protein
mfm:MfeM64YM_0326		hypothetical protein
mfm:MfeM64YM_0327		hypothetical protein
mfm:MfeM64YM_0328		hypothetical protein
mfm:MfeM64YM_0329		carB; putative carbamoyl-phosphate synthase large subunit
mfm:MfeM64YM_0330		putative lipoprotein
mfm:MfeM64YM_0331		hypothetical protein
mfm:MfeM64YM_0332		ABC transporter ATP-binding protein; K02023 multiple sugar transport system ATP-binding protein
mfm:MfeM64YM_0333		ugpA; ABC transporter, permease protein; K02025 multiple sugar transport system permease protein
mfm:MfeM64YM_0334		ugpE; ABC transporter permease protein; K02026 multiple sugar transport system permease protein
mfm:MfeM64YM_0335		hypothetical protein
mfm:MfeM64YM_0336		hypothetical protein
mfm:MfeM64YM_0337		rmuC; RmuC domain protein; K09760 DNA recombination protein RmuC
mfm:MfeM64YM_0338		gcn5-related N-acetyltransferase
mfm:MfeM64YM_0339		hypothetical protein; K03152 4-methyl-5(b-hydroxyethyl)-thiazole monophosphate biosynthesis
mfm:MfeM64YM_0340		hypothetical protein
mfm:MfeM64YM_0341		gyrA; DNA gyrase subunit A; K02469 DNA gyrase subunit A [EC:5.99.1.3]
mfm:MfeM64YM_0342		hypothetical protein
mfm:MfeM64YM_0343		rpsD; 30S ribosomal protein S4; K02986 small subunit ribosomal protein S4
mfm:MfeM64YM_0344		rpmE; 50S ribosomal protein L31; K02909 large subunit ribosomal protein L31
mfm:MfeM64YM_0345		hrcA; heat-inducible transcription repressor HrcA; K03705 heat-inducible transcriptional repressor
mfm:MfeM64YM_0346		hypothetical protein; K03687 molecular chaperone GrpE
mfm:MfeM64YM_0347		mscL; large-conductance mechanosensitive channel; K03282 large conductance mechanosensitive channel
mfm:MfeM64YM_0349		hypothetical protein
mfm:MfeM64YM_0350		hypothetical protein
mfm:MfeM64YM_0351		infC; translation initiation factor if-3; K02520 translation initiation factor IF-3
mfm:MfeM64YM_0352		rpmI; 50S ribosomal protein L35; K02916 large subunit ribosomal protein L35
mfm:MfeM64YM_0353		rplT; 50S ribosomal protein L20; K02887 large subunit ribosomal protein L20
mfm:MfeM64YM_0354		hypothetical protein
mfm:MfeM64YM_0355		transposase, mutator type
mfm:MfeM64YM_0356		transposase, mutator type
mfm:MfeM64YM_0357		hypothetical protein
mfm:MfeM64YM_0358		hypothetical protein
mfm:MfeM64YM_0359		int-1; int
mfm:MfeM64YM_0360		hypothetical protein
mfm:MfeM64YM_0361		hypothetical protein
mfm:MfeM64YM_0362		hypothetical protein
mfm:MfeM64YM_0363		hypothetical protein
mfm:MfeM64YM_0364		hypothetical protein
mfm:MfeM64YM_0365		hypothetical protein
mfm:MfeM64YM_0366		hypothetical protein
mfm:MfeM64YM_0367		hypothetical protein
mfm:MfeM64YM_0369		hypothetical protein
mfm:MfeM64YM_0370		hypothetical protein
mfm:MfeM64YM_0371		hypothetical protein
mfm:MfeM64YM_0372		hypothetical protein
mfm:MfeM64YM_0373		exiS-1; exis
mfm:MfeM64YM_0374		hypothetical protein
mfm:MfeM64YM_0375		hypothetical protein
mfm:MfeM64YM_0376		hypothetical protein
mfm:MfeM64YM_0377		trsE-3; TrsE-like protein
mfm:MfeM64YM_0378		hypothetical protein
mfm:MfeM64YM_0379		hypothetical protein
mfm:MfeM64YM_0380		hypothetical protein
mfm:MfeM64YM_0381		hypothetical protein
mfm:MfeM64YM_0382		putative single-stranded DNA-binding protein
mfm:MfeM64YM_0383		hypothetical protein
mfm:MfeM64YM_0384		hypothetical protein
mfm:MfeM64YM_0385		hypothetical protein
mfm:MfeM64YM_0386		piwi protein
mfm:MfeM64YM_0387		hypothetical protein
mfm:MfeM64YM_0388		hypothetical protein
mfm:MfeM64YM_0389		hypothetical protein
mfm:MfeM64YM_0390		hypothetical protein
mfm:MfeM64YM_0391		hypothetical protein
mfm:MfeM64YM_0392		hypothetical protein
mfm:MfeM64YM_0393		hypothetical protein
mfm:MfeM64YM_0394		lepA; GTP-binding protein LepA; K03596 GTP-binding protein LepA
mfm:MfeM64YM_0395		licA; PTS system, lichenan-specific IIA component
mfm:MfeM64YM_0396		hypothetical protein
mfm:MfeM64YM_0397		ATP-binding protein
mfm:MfeM64YM_0398		int-2; int
mfm:MfeM64YM_0399		hypothetical protein
mfm:MfeM64YM_0400		hypothetical protein
mfm:MfeM64YM_0401		transcriptional regulator, RpiR family
mfm:MfeM64YM_0402		hypothetical protein
mfm:MfeM64YM_0403		upp; uracil phosphoribosyltransferase; K00761 uracil phosphoribosyltransferase [EC:2.4.2.9]
mfm:MfeM64YM_0404		hypothetical protein
mfm:MfeM64YM_0405		leuS; leucyl-tRNA synthetase; K01869 leucyl-tRNA synthetase [EC:6.1.1.4]
mfm:MfeM64YM_0406		lon; putative heat shock ATP-dependent protease; K01338 ATP-dependent Lon protease [EC:3.4.21.53]
mfm:MfeM64YM_0407		hypothetical protein
mfm:MfeM64YM_0408		hypothetical protein
mfm:MfeM64YM_0409		hypothetical protein
mfm:MfeM64YM_0410		hypothetical protein
mfm:MfeM64YM_0411		hypothetical protein
mfm:MfeM64YM_0412		hypothetical protein
mfm:MfeM64YM_0413		rpoD; putative RNA polymerase sigma factor; K03086 RNA polymerase primary sigma factor
mfm:MfeM64YM_0414		dnaG; putative DNA primase; K02316 DNA primase [EC:2.7.7.-]
mfm:MfeM64YM_0415		glyS; glycyl-tRNA synthetase; K01880 glycyl-tRNA synthetase [EC:6.1.1.14]
mfm:MfeM64YM_0416		hypothetical protein
mfm:MfeM64YM_0417		hypothetical protein
mfm:MfeM64YM_0418		rpsA; 30S ribosomal protein S1; K02945 small subunit ribosomal protein S1
mfm:MfeM64YM_0419		pgi-1; glucose-6-phosphate isomerase
mfm:MfeM64YM_0420		pgi-2; glucose-6-phosphate isomerase; K01810 glucose-6-phosphate isomerase [EC:5.3.1.9]
mfm:MfeM64YM_0421		aaa+ superfamily atpase; K07133
mfm:MfeM64YM_0422		hypothetical protein
mfm:MfeM64YM_0423		tnpA-12; transposase for IS1630-like insertion sequence element
mfm:MfeM64YM_0424		hypothetical protein
mfm:MfeM64YM_0425		hypothetical protein
mfm:MfeM64YM_0426		mutM; DNA glycosylase; K10563 formamidopyrimidine-DNA glycosylase [EC:3.2.2.23 4.2.99.18]
mfm:MfeM64YM_0427		hypothetical protein; K07133
mfm:MfeM64YM_0429		hypothetical protein
mfm:MfeM64YM_0430		upf0078 membrane protein mag3620; K08591 glycerol-3-phosphate acyltransferase PlsY [EC:2.3.1.15]
mfm:MfeM64YM_0432		hypothetical protein
mfm:MfeM64YM_0433		p37; p37-like ABC transporter substrate-binding lipoprotein; K02044 phosphonate transport system substrate-binding protein
mfm:MfeM64YM_0434		phnC; alkylphosphonate ABC transporter, ATP-binding component; K02041 phosphonate transport system ATP-binding protein [EC:3.6.3.28]
mfm:MfeM64YM_0435		ABC-type phosphate/phosphonate transport system, permease component; K02042 phosphonate transport system permease protein
mfm:MfeM64YM_0436		hypothetical protein
mfm:MfeM64YM_0437		transposase mutator type
mfm:MfeM64YM_0438		hypothetical protein
mfm:MfeM64YM_0439		hypothetical protein
mfm:MfeM64YM_0440		transposase mutator type
mfm:MfeM64YM_0441		transposase, mutator type
mfm:MfeM64YM_0443		hypothetical protein
mfm:MfeM64YM_0444		hypothetical protein
mfm:MfeM64YM_0445		hypothetical protein
mfm:MfeM64YM_0446		hypothetical protein
mfm:MfeM64YM_0447		hypothetical protein
mfm:MfeM64YM_0448		trsE-4; TrsE-like protein
mfm:MfeM64YM_0449		hypothetical protein
mfm:MfeM64YM_0450		hypothetical protein
mfm:MfeM64YM_0451		hypothetical protein
mfm:MfeM64YM_0452		hypothetical protein
mfm:MfeM64YM_0453		putative single-stranded DNA-binding protein
mfm:MfeM64YM_0454		hypothetical protein
mfm:MfeM64YM_0455		hypothetical protein
mfm:MfeM64YM_0456		hypothetical protein
mfm:MfeM64YM_0457		hypothetical protein
mfm:MfeM64YM_0458		hypothetical protein; K03205 type IV secretion system protein VirD4
mfm:MfeM64YM_0459		hypothetical protein
mfm:MfeM64YM_0460		hypothetical protein
mfm:MfeM64YM_0461		hypothetical protein
mfm:MfeM64YM_0462		hypothetical protein
mfm:MfeM64YM_0464		hypothetical protein
mfm:MfeM64YM_0465		hypothetical protein
mfm:MfeM64YM_0466		hypothetical protein
mfm:MfeM64YM_0467		hypothetical protein
mfm:MfeM64YM_0468		trsE-5; TrsE-like protein
mfm:MfeM64YM_0469		hypothetical protein
mfm:MfeM64YM_0470		hypothetical protein
mfm:MfeM64YM_0471		hypothetical protein
mfm:MfeM64YM_0472		hypothetical protein
mfm:MfeM64YM_0473		hypothetical protein
mfm:MfeM64YM_0474		hypothetical protein
mfm:MfeM64YM_0475		hypothetical protein
mfm:MfeM64YM_0476		type II r/m system DNA methylase
mfm:MfeM64YM_0477		ruvB-4; Holliday junction ATP-dependent DNA helicase RuvB
mfm:MfeM64YM_0478		ruvA-4; Holliday junction ATP-dependent DNA helicase RuvA
mfm:MfeM64YM_0479		ruvA-5; Holliday junction ATP-dependent DNA helicase RuvA
mfm:MfeM64YM_0480		hypothetical protein
mfm:MfeM64YM_0481		hypothetical protein
mfm:MfeM64YM_0482		smf-3; DNA processing protein smf
mfm:MfeM64YM_0483		hypothetical protein
mfm:MfeM64YM_0484		hypothetical protein
mfm:MfeM64YM_0485		hypothetical protein
mfm:MfeM64YM_0486		hypothetical protein
mfm:MfeM64YM_0487		ligA; DNA ligase; K01972 DNA ligase (NAD+) [EC:6.5.1.2]
mfm:MfeM64YM_0488		tpiA; triosephosphate isomerase; K01803 triosephosphate isomerase (TIM) [EC:5.3.1.1]
mfm:MfeM64YM_0489		nagB-1; glucosamine-6-phosphate deaminase; K02564 glucosamine-6-phosphate deaminase [EC:3.5.99.6]
mfm:MfeM64YM_0490		nagA; N-acetylglucosamine-6-phosphate deacetylase; K01443 N-acetylglucosamine-6-phosphate deacetylase [EC:3.5.1.25]
mfm:MfeM64YM_0491		hypothetical protein
mfm:MfeM64YM_0492		pgk; phosphoglycerate kinase; K00927 phosphoglycerate kinase [EC:2.7.2.3]
mfm:MfeM64YM_0493		ptsG-3; ptsg
mfm:MfeM64YM_0494		trpS; tryptophanyl-tRNA synthetase; K01867 tryptophanyl-tRNA synthetase [EC:6.1.1.2]
mfm:MfeM64YM_0495		hypothetical protein
mfm:MfeM64YM_0496		thrS; threonyl-tRNA synthetase; K01868 threonyl-tRNA synthetase [EC:6.1.1.3]
mfm:MfeM64YM_0497		hypothetical protein
mfm:MfeM64YM_0498		isochorismatase family protein
mfm:MfeM64YM_0499		hypothetical protein
mfm:MfeM64YM_0500		hypothetical protein
mfm:MfeM64YM_0501		deoC; deoxyribose-phosphate aldolase; K01619 deoxyribose-phosphate aldolase [EC:4.1.2.4]
mfm:MfeM64YM_0502		deoA; pyrimidine-nucleoside phosphorylase; K00756 pyrimidine-nucleoside phosphorylase [EC:2.4.2.2]
mfm:MfeM64YM_0503		deoD-2; purine-nucleoside phosphorylase; K03784 purine-nucleoside phosphorylase [EC:2.4.2.1]
mfm:MfeM64YM_0504		pfkA; 6-phosphofructokinase; K00850 6-phosphofructokinase [EC:2.7.1.11]
mfm:MfeM64YM_0505		cof family had hydrolase protein, conserved; K07024
mfm:MfeM64YM_0506		aaa+ superfamily atpase
mfm:MfeM64YM_0507		obg; GTP-binding protein; K03979 GTP-binding protein
mfm:MfeM64YM_0508		nagB-2; glucosamine-6-phosphate deaminase
mfm:MfeM64YM_0509		hpt; hypoxanthine phosphoribosyltransferase; K00760 hypoxanthine phosphoribosyltransferase [EC:2.4.2.8]
mfm:MfeM64YM_0510		dgk-1; deoxyguanosine kinase
mfm:MfeM64YM_0511		dgk-2; deoxyguanosine kinase
mfm:MfeM64YM_0512		greA; transcription elongation factor; K03624 transcription elongation factor GreA
mfm:MfeM64YM_0513		hypothetical protein
mfm:MfeM64YM_0514		hypothetical protein
mfm:MfeM64YM_0515		putative Holliday junction resolvase; K07447 putative holliday junction resolvase [EC:3.1.-.-]
mfm:MfeM64YM_0516		alaS; alanyl-tRNA synthetase; K01872 alanyl-tRNA synthetase [EC:6.1.1.7]
mfm:MfeM64YM_0517		mnmA; tRNA-specific 2-thiouridylase mnma; K00566 tRNA-specific 2-thiouridylase [EC:2.8.1.-]
mfm:MfeM64YM_0518		argS-1; arginyl-tRNA synthetase; K01887 arginyl-tRNA synthetase [EC:6.1.1.19]
mfm:MfeM64YM_0519		hypothetical protein
mfm:MfeM64YM_0520		potE-1; amino acid permease
mfm:MfeM64YM_0521		arcC; carbamate kinase; K00926 carbamate kinase [EC:2.7.2.2]
mfm:MfeM64YM_0522		arcB; ornithine carbamoyltransferase; K00611 ornithine carbamoyltransferase [EC:2.1.3.3]
mfm:MfeM64YM_0523		arcA; arginine deiminase; K01478 arginine deiminase [EC:3.5.3.6]
mfm:MfeM64YM_0524		hypothetical protein
mfm:MfeM64YM_0525		hypothetical protein
mfm:MfeM64YM_0526		hypothetical protein
mfm:MfeM64YM_0527		ptsI; phosphoenolpyruvate-protein phosphotransferase; K08483 phosphotransferase system, enzyme I, PtsI [EC:2.7.3.9]
mfm:MfeM64YM_0528		pepO; endopeptidase O; K07386 putative endopeptidase [EC:3.4.24.-]
mfm:MfeM64YM_0529		rsmE; chp protein; K09761 16S rRNA (uracil1498-N3)-methyltransferase [EC:2.1.1.193]
mfm:MfeM64YM_0530		ftsZ; cell division protein FtsZ; K03531 cell division protein FtsZ
mfm:MfeM64YM_0531		hypothetical protein
mfm:MfeM64YM_0532		mraW; S-adenosyl-methyltransferase MraW; K03438 16S rRNA (cytosine1402-N4)-methyltransferase [EC:2.1.1.199]
mfm:MfeM64YM_0533		mraZ; protein mraz; K03925 MraZ protein
mfm:MfeM64YM_0534		ktrA; potassium uptake protein KtrA; K03499 trk system potassium uptake protein TrkA
mfm:MfeM64YM_0535		ktrB; potassium uptake protein KtrB
mfm:MfeM64YM_0536		hypothetical protein
mfm:MfeM64YM_0537		transcriptional regulator
mfm:MfeM64YM_0538		nanE; putative N-acetylmannosamine-6-phosphate 2-epimerase; K01788 N-acylglucosamine-6-phosphate 2-epimerase [EC:5.1.3.9]
mfm:MfeM64YM_0539		ptsG-4; PTS system, glucose-specific IIABC component
mfm:MfeM64YM_0540		cutC; copper homeostasis protein CutC-like protein; K06201 copper homeostasis protein
mfm:MfeM64YM_0541		rpsB; 30S ribosomal protein S2; K02967 small subunit ribosomal protein S2
mfm:MfeM64YM_0542		tsf; elongation factor ts; K02357 elongation factor Ts
mfm:MfeM64YM_0543		hypothetical protein
mfm:MfeM64YM_0544		fruA-1; PTS system, fructose-specific family, IIABC components
mfm:MfeM64YM_0545		hypothetical protein
mfm:MfeM64YM_0546		hypothetical protein
mfm:MfeM64YM_0547		pcrA; ATP-dependent DNA helicase; K03657 DNA helicase II / ATP-dependent DNA helicase PcrA [EC:3.6.4.12]
mfm:MfeM64YM_0548		hypothetical protein
mfm:MfeM64YM_0549		glycosyltransferase
mfm:MfeM64YM_0550		asnS-1; asparaginyl-tRNA synthetase; K01893 asparaginyl-tRNA synthetase [EC:6.1.1.22]
mfm:MfeM64YM_0551		hypothetical protein
mfm:MfeM64YM_0552		pepC; aminopeptidase C; K01372 bleomycin hydrolase [EC:3.4.22.40]
mfm:MfeM64YM_0553		hypothetical protein
mfm:MfeM64YM_0554		mgtE; mg2+ ion transporter; K06213 magnesium transporter
mfm:MfeM64YM_0555		hypothetical protein
mfm:MfeM64YM_0556		hypothetical protein
mfm:MfeM64YM_0557		hypothetical protein
mfm:MfeM64YM_0558		transcriptional regulator with hth domain
mfm:MfeM64YM_0559		hypothetical protein
mfm:MfeM64YM_0560		ABC transporter ATP-binding protein
mfm:MfeM64YM_0561		hypothetical protein
mfm:MfeM64YM_0562		ABC transporter, ATP-binding/permease protein
mfm:MfeM64YM_0563		md2; ABC transporter ATP binding protein
mfm:MfeM64YM_0564		aaa+ superfamily atpase; K07133
mfm:MfeM64YM_0565		cof family had hydrolase protein; K07024
mfm:MfeM64YM_0566		hypothetical protein
mfm:MfeM64YM_0567		hypothetical protein
mfm:MfeM64YM_0568		hypothetical protein
mfm:MfeM64YM_0569		hypothetical protein
mfm:MfeM64YM_0570		hypothetical protein
mfm:MfeM64YM_0571		hsdS-1; type I restriction-modification system, S subunit; K01154 type I restriction enzyme, S subunit [EC:3.1.21.3]
mfm:MfeM64YM_0572		integrase
mfm:MfeM64YM_0573		hypothetical protein; K01154 type I restriction enzyme, S subunit [EC:3.1.21.3]
mfm:MfeM64YM_0574		hsdS-2; type I restriction-modification system, S subunit, putative
mfm:MfeM64YM_0575		hypothetical protein
mfm:MfeM64YM_0576		repB-1; RepB
mfm:MfeM64YM_0577		hypothetical protein
mfm:MfeM64YM_0578		hypothetical protein
mfm:MfeM64YM_0579		marMP-1; C-5 cytosine-specific DNA methylase
mfm:MfeM64YM_0580		hypothetical protein
mfm:MfeM64YM_0581		hypothetical protein
mfm:MfeM64YM_0582		marRP-1; marrp
mfm:MfeM64YM_0583		htpN-1; htpn
mfm:MfeM64YM_0584		htpT-1; htpt
mfm:MfeM64YM_0585		hypothetical protein
mfm:MfeM64YM_0586		htpE-1; htpe
mfm:MfeM64YM_0587		htpA-1; htpa
mfm:MfeM64YM_0588		htpB-1; htpb
mfm:MfeM64YM_0589		hypothetical protein
mfm:MfeM64YM_0590		hypothetical protein
mfm:MfeM64YM_0591		mem-1; mem
mfm:MfeM64YM_0592		int-3; int
mfm:MfeM64YM_0593		hypothetical protein
mfm:MfeM64YM_0594		chain length regulator (capsular polysaccharide biosynthesis)
mfm:MfeM64YM_0595		exiS-2; exis
mfm:MfeM64YM_0596		hsdS-3; type I restriction-modification system, S subunit; K01154 type I restriction enzyme, S subunit [EC:3.1.21.3]
mfm:MfeM64YM_0597		hsdM; type I restriction-modification system, M subunit; K03427 type I restriction enzyme M protein [EC:2.1.1.72]
mfm:MfeM64YM_0598		hsdR; type I restriction-modification system, R subunit; K01153 type I restriction enzyme, R subunit [EC:3.1.21.3]
mfm:MfeM64YM_0599		fic-1; cell filamentation protein fic-related protein; K04095 cell filamentation protein
mfm:MfeM64YM_0600		hypothetical protein
mfm:MfeM64YM_0601		transcriptional regulator, RpiR family protein
mfm:MfeM64YM_0602		hypothetical protein
mfm:MfeM64YM_0603		hypothetical protein
mfm:MfeM64YM_0604		kduI; 4-deoxy-L-threo-5-hexosulose-uronate ketol-isomerase; K01815 4-deoxy-L-threo-5-hexosulose-uronate ketol-isomerase [EC:5.3.1.17]
mfm:MfeM64YM_0605		ugl; glucuronyl hydrolase
mfm:MfeM64YM_0606		PTS system, IIB component; K02745 PTS system, N-acetylgalactosamine-specific IIB component [EC:2.7.1.69]
mfm:MfeM64YM_0607		PTS system, IIC component; K02746 PTS system, N-acetylgalactosamine-specific IIC component
mfm:MfeM64YM_0608		PTS system, iid component; K02747 PTS system, N-acetylgalactosamine-specific IID component
mfm:MfeM64YM_0609		PTS system, IIA component; K02744 PTS system, N-acetylgalactosamine-specific IIA component [EC:2.7.1.69]
mfm:MfeM64YM_0610		hypothetical protein; K03210 preprotein translocase subunit YajC
mfm:MfeM64YM_0611		kduD; 2-deoxy-D-gluconate 3-dehydrogenase
mfm:MfeM64YM_0612		2-dehydro-3-deoxyphosphogluconate aldolase/4-hydroxy-2-oxoglutarate aldolase; K01625 2-dehydro-3-deoxyphosphogluconate aldolase / 4-hydroxy-2-oxoglutarate aldolase [EC:4.1.2.14 4.1.3.16]
mfm:MfeM64YM_0613		2-dehydro-3-deoxygluconokinase; K00874 2-dehydro-3-deoxygluconokinase [EC:2.7.1.45]
mfm:MfeM64YM_0614		hypothetical protein
mfm:MfeM64YM_0615		hypothetical protein
mfm:MfeM64YM_0616		hypothetical protein
mfm:MfeM64YM_0617		pncB; nicotinate phosphoribosyltransferase; K00763 nicotinate phosphoribosyltransferase [EC:2.4.2.11]
mfm:MfeM64YM_0618		hypothetical protein
mfm:MfeM64YM_0619		efp; elongation factor P; K02356 elongation factor P
mfm:MfeM64YM_0620		hypothetical protein
mfm:MfeM64YM_0621		lemA; LemA protein; K03744 LemA protein
mfm:MfeM64YM_0622		fmt; methionyl-tRNA formyltransferase; K00604 methionyl-tRNA formyltransferase [EC:2.1.2.9]
mfm:MfeM64YM_0623		hypothetical protein
mfm:MfeM64YM_0624		hypothetical protein
mfm:MfeM64YM_0625		p115-like ABC transporter ATP-binding protein; K03529 chromosome segregation protein
mfm:MfeM64YM_0626		rnc; ribonuclease III; K03685 ribonuclease III [EC:3.1.26.3]
mfm:MfeM64YM_0627		plsX; fatty acid/phospholipid synthesis protein PlsX; K03621 glycerol-3-phosphate acyltransferase PlsX [EC:2.3.1.15]
mfm:MfeM64YM_0628		glycerone kinase; K07030
mfm:MfeM64YM_0629		hypothetical protein
mfm:MfeM64YM_0630		recO; DNA repair protein RecO
mfm:MfeM64YM_0631		nadph flavin oxidoreductase
mfm:MfeM64YM_0632		deoB; phosphopentomutase; K01839 phosphopentomutase [EC:5.4.2.7]
mfm:MfeM64YM_0633		whiA; hp protein; K09762 hypothetical protein
mfm:MfeM64YM_0634		hypothetical protein
mfm:MfeM64YM_0635		holA; DNA polymerase III delta subunit; K02340 DNA polymerase III subunit delta [EC:2.7.7.7]
mfm:MfeM64YM_0636		transcriptional regulator
mfm:MfeM64YM_0637		hypothetical protein
mfm:MfeM64YM_0638		transcriptional regulator
mfm:MfeM64YM_0639		ychF; GTP-binding protein YchF; K06942
mfm:MfeM64YM_0640		hypothetical protein
mfm:MfeM64YM_0641		mgtA-1; cation-transporting p-type atpase
mfm:MfeM64YM_0642		hypothetical protein
mfm:MfeM64YM_0643		mnuA; putative membrane nuclease A
mfm:MfeM64YM_0644		hypothetical protein
mfm:MfeM64YM_0645		gtaB; utp-glucose-1-phosphate uridyltransferase; K00963 UTP--glucose-1-phosphate uridylyltransferase [EC:2.7.7.9]
mfm:MfeM64YM_0646		hypothetical protein
mfm:MfeM64YM_0647		hypothetical protein
mfm:MfeM64YM_0648		hypothetical protein
mfm:MfeM64YM_0649		rplO; 50S ribosomal protein L15; K02876 large subunit ribosomal protein L15
mfm:MfeM64YM_0650		rpsE; 30S ribosomal protein S5; K02988 small subunit ribosomal protein S5
mfm:MfeM64YM_0651		rplR; 50S ribosomal protein L18; K02881 large subunit ribosomal protein L18
mfm:MfeM64YM_0652		rplF; 50S ribosomal protein L6; K02933 large subunit ribosomal protein L6
mfm:MfeM64YM_0653		rpsH; 30S ribosomal protein S8; K02994 small subunit ribosomal protein S8
mfm:MfeM64YM_0654		rpsZ; 30S ribosomal protein S14 type Z; K02954 small subunit ribosomal protein S14
mfm:MfeM64YM_0655		rplE; 50S ribosomal protein L5; K02931 large subunit ribosomal protein L5
mfm:MfeM64YM_0656		rplX; 50S ribosomal protein L24; K02895 large subunit ribosomal protein L24
mfm:MfeM64YM_0657		rplN; 50S ribosomal protein L14; K02874 large subunit ribosomal protein L14
mfm:MfeM64YM_0658		rpsQ; 30S ribosomal protein S17; K02961 small subunit ribosomal protein S17
mfm:MfeM64YM_0659		rpmC; 50S ribosomal protein L29; K02904 large subunit ribosomal protein L29
mfm:MfeM64YM_0660		rplP; 50S ribosomal protein L16; K02878 large subunit ribosomal protein L16
mfm:MfeM64YM_0661		rpsC; 30S ribosomal protein S3; K02982 small subunit ribosomal protein S3
mfm:MfeM64YM_0662		rplV; 50S ribosomal protein L22; K02890 large subunit ribosomal protein L22
mfm:MfeM64YM_0663		rpsS; 30S ribosomal protein S19; K02965 small subunit ribosomal protein S19
mfm:MfeM64YM_0664		rplB; 50S ribosomal protein L2; K02886 large subunit ribosomal protein L2
mfm:MfeM64YM_0665		rplW; putative 50S ribosomal protein L23; K02892 large subunit ribosomal protein L23
mfm:MfeM64YM_0666		rplD; putative 50S ribosomal protein L4; K02926 large subunit ribosomal protein L4
mfm:MfeM64YM_0667		rplC; 50S ribosomal protein L3; K02906 large subunit ribosomal protein L3
mfm:MfeM64YM_0668		rpsJ; 30S ribosomal protein S10; K02946 small subunit ribosomal protein S10
mfm:MfeM64YM_0669		hypothetical protein
mfm:MfeM64YM_0670		hypothetical protein
mfm:MfeM64YM_0671		hypothetical protein
mfm:MfeM64YM_0672		hypothetical protein
mfm:MfeM64YM_0673		recA; protein RecA; K03553 recombination protein RecA
mfm:MfeM64YM_0674		hypothetical protein
mfm:MfeM64YM_0675		hypothetical protein
mfm:MfeM64YM_0676		hypothetical protein; K09769 hypothetical protein
mfm:MfeM64YM_0677		hypothetical protein
mfm:MfeM64YM_0678		aminopeptidase
mfm:MfeM64YM_0679		hypothetical protein
mfm:MfeM64YM_0680		mgtA-2; cation-transporting p-atpase; K01531 Mg2+-importing ATPase [EC:3.6.3.2]
mfm:MfeM64YM_0681		hypothetical protein
mfm:MfeM64YM_0682		hypothetical protein; K07043
mfm:MfeM64YM_0683		hypothetical protein
mfm:MfeM64YM_0684		azoR; fmn-dependent NADH-azoreductase; K01118 FMN-dependent NADH-azoreductase [EC:1.7.-.-]
mfm:MfeM64YM_0685		nusB; transcription termination factor; K03625 N utilization substance protein B
mfm:MfeM64YM_0686		hypothetical protein
mfm:MfeM64YM_0687		gltX; glutamyl-tRNA synthetase; K01885 glutamyl-tRNA synthetase [EC:6.1.1.17]
mfm:MfeM64YM_0688		hypothetical protein
mfm:MfeM64YM_0689		hypothetical protein
mfm:MfeM64YM_0690		fruA-2; PTS system, fructose-specific enzyme II, bc component (EC:2.7.1.69); K02768 PTS system, fructose-specific IIA component [EC:2.7.1.69] K02769 PTS system, fructose-specific IIB component [EC:2.7.1.69] K02770 PTS system, fructose-specific IIC component
mfm:MfeM64YM_0691		PTS system protein
mfm:MfeM64YM_0692		fruK; fructose-1-phosphate kinase; K00882 1-phosphofructokinase [EC:2.7.1.56]
mfm:MfeM64YM_0693		fructose repressor; K03436 DeoR family transcriptional regulator, fructose operon transcriptional repressor
mfm:MfeM64YM_0694		hypothetical protein
mfm:MfeM64YM_0695		aspS-2; aspartyl-tRNA synthetase; K01876 aspartyl-tRNA synthetase [EC:6.1.1.12]
mfm:MfeM64YM_0696		hisS; histidyl-tRNA synthetase; K01892 histidyl-tRNA synthetase [EC:6.1.1.21]
mfm:MfeM64YM_0697		potE-2; amino acid permease
mfm:MfeM64YM_0698		hypothetical protein; K01154 type I restriction enzyme, S subunit [EC:3.1.21.3]
mfm:MfeM64YM_0699		putative transcriptional regulator
mfm:MfeM64YM_0700		ABC transporter, ATP-binding protein
mfm:MfeM64YM_0701		ABC transporter, ATP-binding protein
mfm:MfeM64YM_0702		NUDIX family hydrolase
mfm:MfeM64YM_0703		pgmB; beta-phosphoglucomutase
mfm:MfeM64YM_0704		trehalose/maltose hydrolase, phosphorylase; K04844 hypothetical glycosyl hydrolase [EC:3.2.1.-]
mfm:MfeM64YM_0705		malL; oligo-1,6-glucosidase; K01187 alpha-glucosidase [EC:3.2.1.20]
mfm:MfeM64YM_0706		pulA; pullulanase; K01200 pullulanase [EC:3.2.1.41]
mfm:MfeM64YM_0707		hypothetical protein
mfm:MfeM64YM_0708		amyC-1; alpha-amylase 3
mfm:MfeM64YM_0709		hypothetical protein
mfm:MfeM64YM_0710		malK; maltodextrin ABC transporter ATP-binding protein; K10112 maltose/maltodextrin transport system ATP-binding protein
mfm:MfeM64YM_0711		malD; maltodextrin transport system permease protein mald; K10110 maltose/maltodextrin transport system permease protein
mfm:MfeM64YM_0712		hypothetical protein; K10109 maltose/maltodextrin transport system permease protein
mfm:MfeM64YM_0713		hypothetical protein
mfm:MfeM64YM_0714		lipoprotein
mfm:MfeM64YM_0715		hypothetical protein
mfm:MfeM64YM_0716		hypothetical protein
mfm:MfeM64YM_0717		amyC-2; alpha-amylase
mfm:MfeM64YM_0718		hypothetical protein
mfm:MfeM64YM_0719		hypothetical protein
mfm:MfeM64YM_0720		manB-2; phosphomannomutase
mfm:MfeM64YM_0721		ABC transporter permease protein
mfm:MfeM64YM_0722		rplU; 50S ribosomal protein L21; K02888 large subunit ribosomal protein L21
mfm:MfeM64YM_0723		rpmA; putative 50S ribosomal protein L27
mfm:MfeM64YM_0724		hypothetical protein
mfm:MfeM64YM_0725		adhT; alcohol dehydrogenase; K13953 alcohol dehydrogenase, propanol-preferring [EC:1.1.1.1]
mfm:MfeM64YM_0726		hypothetical protein
mfm:MfeM64YM_0728		smf-4; DNA processing protein smf; K04096 DNA processing protein
mfm:MfeM64YM_0729		hydrolase of the had family; K07024
mfm:MfeM64YM_0730		cbiQ; cobalt ABC transporter, permease protein; K02008 cobalt/nickel transport system permease protein
mfm:MfeM64YM_0731		cbiO2; cobalt import ATP-binding protein CbiO 2; K02006 cobalt/nickel transport system ATP-binding protein
mfm:MfeM64YM_0732		cbiO1; cobalt import ATP-binding protein CbiO 1; K02006 cobalt/nickel transport system ATP-binding protein
mfm:MfeM64YM_0733		hypothetical protein
mfm:MfeM64YM_0734		rplQ; 50S ribosomal protein L17
mfm:MfeM64YM_0735		rpoA; DNA-directed RNA polymerase subunit alpha; K03040 DNA-directed RNA polymerase subunit alpha [EC:2.7.7.6]
mfm:MfeM64YM_0736		rpsK; 30S ribosomal protein S11; K02948 small subunit ribosomal protein S11
mfm:MfeM64YM_0737		rpsM; 30S ribosomal protein S13; K02952 small subunit ribosomal protein S13
mfm:MfeM64YM_0738		rpmJ; 50S ribosomal protein L36; K02919 large subunit ribosomal protein L36
mfm:MfeM64YM_0739		infA; translation initiation factor if-1; K02518 translation initiation factor IF-1
mfm:MfeM64YM_0740		map; methionine aminopeptidase; K01265 methionyl aminopeptidase [EC:3.4.11.18]
mfm:MfeM64YM_0741		adk; adenylate kinase; K00939 adenylate kinase [EC:2.7.4.3]
mfm:MfeM64YM_0742		secY; preprotein translocase SecY subunit; K03076 preprotein translocase subunit SecY
mfm:MfeM64YM_0743		hypothetical protein
mfm:MfeM64YM_0744		thiI; thiamine biosynthesis protein ThiI; K03151 thiamine biosynthesis protein ThiI
mfm:MfeM64YM_0745		hypothetical protein
mfm:MfeM64YM_0746		rpmF; 50S ribosomal protein L32; K02911 large subunit ribosomal protein L32
mfm:MfeM64YM_0747		hypothetical protein
mfm:MfeM64YM_0748		oppC2; oligopeptide transport system permease protein; K02034 peptide/nickel transport system permease protein
mfm:MfeM64YM_0749		oppB-3; oligopeptide ABC transporter permease protein
mfm:MfeM64YM_0750		ptsH; phosphocarrier protein hpr; K11189 phosphocarrier protein
mfm:MfeM64YM_0751		bcrA-2; ABC transporter ATP-binding protein
mfm:MfeM64YM_0752		hypothetical protein
mfm:MfeM64YM_0753		rpsO; 30S ribosomal protein S15; K02956 small subunit ribosomal protein S15
mfm:MfeM64YM_0754		rpsL; 30S ribosomal protein S12; K02950 small subunit ribosomal protein S12
mfm:MfeM64YM_0755		rpsG; 30S ribosomal protein S7; K02992 small subunit ribosomal protein S7
mfm:MfeM64YM_0756		fusA; elongation factor G; K02355 elongation factor G
mfm:MfeM64YM_0757		aaa+ superfamily atpase
mfm:MfeM64YM_0758		hypothetical protein
mfm:MfeM64YM_0759		aaa+ superfamily atpase
mfm:MfeM64YM_0760		hypothetical protein
mfm:MfeM64YM_0761		metK; S-adenosylmethionine synthetase; K00789 S-adenosylmethionine synthetase [EC:2.5.1.6]
mfm:MfeM64YM_0762		hypothetical protein
mfm:MfeM64YM_0763		hypothetical protein
mfm:MfeM64YM_0764		rplL; 50S ribosomal protein L7/L12; K02935 large subunit ribosomal protein L7/L12
mfm:MfeM64YM_0765		rplJ; 50S ribosomal protein L10; K02864 large subunit ribosomal protein L10
mfm:MfeM64YM_0766		hypothetical protein
mfm:MfeM64YM_0767		hlyC; hemolysin C
mfm:MfeM64YM_0768		dnaB; replicative DNA helicase; K02314 replicative DNA helicase [EC:3.6.4.12]
mfm:MfeM64YM_0769		rplI; 50S ribosomal protein L9; K02939 large subunit ribosomal protein L9
mfm:MfeM64YM_0770		dhh subfamily 1 protein
mfm:MfeM64YM_0771		hypothetical protein
mfm:MfeM64YM_0772		hypothetical protein
mfm:MfeM64YM_0774		hypothetical protein
mfm:MfeM64YM_0775		hypothetical protein
mfm:MfeM64YM_0776		hypothetical protein
mfm:MfeM64YM_0777		hypothetical protein
mfm:MfeM64YM_0778		cof family had hydrolase protein; K07024
mfm:MfeM64YM_0779		nfo; endonuclease 4; K01151 deoxyribonuclease IV [EC:3.1.21.2]
mfm:MfeM64YM_0780		hypothetical protein
mfm:MfeM64YM_0781		hypothetical protein
mfm:MfeM64YM_0782		trxA; thioredoxin; K03671 thioredoxin 1
mfm:MfeM64YM_0783		uvrC; uvrabc system protein C; K03703 excinuclease ABC subunit C
mfm:MfeM64YM_0785		hypothetical protein
mfm:MfeM64YM_0786		hypothetical protein
mfm:MfeM64YM_0787		aaa+ superfamily atpase
mfm:MfeM64YM_0788		hypothetical protein
mfm:MfeM64YM_0789		fic-2; filamentation induced by camp protein fic
mfm:MfeM64YM_0790		transcriptional regulator; K03655 ATP-dependent DNA helicase RecG [EC:3.6.4.12]
mfm:MfeM64YM_0791		hypothetical protein
mfm:MfeM64YM_0792		hypothetical protein
mfm:MfeM64YM_0793		hypothetical protein
mfm:MfeM64YM_0794		hypothetical protein
mfm:MfeM64YM_0795		hypothetical protein; K03205 type IV secretion system protein VirD4
mfm:MfeM64YM_0796		hypothetical protein
mfm:MfeM64YM_0797		hypothetical protein
mfm:MfeM64YM_0798		hypothetical protein
mfm:MfeM64YM_0799		hypothetical protein
mfm:MfeM64YM_0800		hypothetical protein
mfm:MfeM64YM_0801		hypothetical protein
mfm:MfeM64YM_0802		hypothetical protein
mfm:MfeM64YM_0803		hypothetical protein
mfm:MfeM64YM_0804		hypothetical protein
mfm:MfeM64YM_0805		trsE-6; TrsE-like protein
mfm:MfeM64YM_0806		hypothetical protein
mfm:MfeM64YM_0807		hypothetical protein
mfm:MfeM64YM_0808		hypothetical protein
mfm:MfeM64YM_0809		hypothetical protein
mfm:MfeM64YM_0810		hypothetical protein
mfm:MfeM64YM_0811		hypothetical protein
mfm:MfeM64YM_0812		fic-3; fic family protein
mfm:MfeM64YM_0813		hypothetical protein
mfm:MfeM64YM_0814		hypothetical protein
mfm:MfeM64YM_0815		tex; putative RNA binding protein; K06959 uncharacterized protein
mfm:MfeM64YM_0816		pyrG; ctp synthase; K01937 CTP synthase [EC:6.3.4.2]
mfm:MfeM64YM_0817		ileS; isoleucyl-tRNA synthetase; K01870 isoleucyl-tRNA synthetase [EC:6.1.1.5]
mfm:MfeM64YM_0818		lspA; lipoprotein signal peptidase; K03101 signal peptidase II [EC:3.4.23.36]
mfm:MfeM64YM_0819		putative transcriptional regulator
mfm:MfeM64YM_0820		pip; proline iminopeptidase; K01259 proline iminopeptidase [EC:3.4.11.5]
mfm:MfeM64YM_0821		hypothetical protein
mfm:MfeM64YM_0822		hypothetical protein
mfm:MfeM64YM_0823		hypothetical protein
mfm:MfeM64YM_0824		hypothetical protein
mfm:MfeM64YM_0825		hypothetical protein
mfm:MfeM64YM_0826		cytosine-specific methyltransferase; K00558 DNA (cytosine-5-)-methyltransferase [EC:2.1.1.37]
mfm:MfeM64YM_0827		pdhD; dihydrolipoamide dehydrogenase; K00382 dihydrolipoamide dehydrogenase [EC:1.8.1.4]
mfm:MfeM64YM_0828		pdhC; dihydrolipoamide acetyltransferase; K00627 pyruvate dehydrogenase E2 component (dihydrolipoamide acetyltransferase) [EC:2.3.1.12]
mfm:MfeM64YM_0829		pdhB; pyruvate dehydrogenase E1-beta subunit; K00162 pyruvate dehydrogenase E1 component subunit beta [EC:1.2.4.1]
mfm:MfeM64YM_0830		pdhA; pyruvate dehydrogenase E1-alpha subunit; K00161 pyruvate dehydrogenase E1 component subunit alpha [EC:1.2.4.1]
mfm:MfeM64YM_0831		hypothetical protein
mfm:MfeM64YM_0832		fic-4; filamentation induced by camp protein fic
mfm:MfeM64YM_0833		transposase, mutator type
mfm:MfeM64YM_0834		hypothetical protein
mfm:MfeM64YM_0835		transposase, mutator family
mfm:MfeM64YM_0836		tnpA-17; transposase
mfm:MfeM64YM_0837		hypothetical protein
mfm:MfeM64YM_0838		hypothetical protein
mfm:MfeM64YM_0839		hypothetical protein
mfm:MfeM64YM_0840		hypothetical protein
mfm:MfeM64YM_0841		hypothetical protein
mfm:MfeM64YM_0842		hypothetical protein
mfm:MfeM64YM_0843		trsE-7; TrsE-like protein
mfm:MfeM64YM_0844		hypothetical protein
mfm:MfeM64YM_0845		hypothetical protein
mfm:MfeM64YM_0846		hypothetical protein
mfm:MfeM64YM_0847		hypothetical protein
mfm:MfeM64YM_0848		hypothetical protein
mfm:MfeM64YM_0849		hypothetical protein
mfm:MfeM64YM_0850		hypothetical protein
mfm:MfeM64YM_0851		hypothetical protein
mfm:MfeM64YM_0852		hypothetical protein
mfm:MfeM64YM_0853		hypothetical protein
mfm:MfeM64YM_0854		hypothetical protein
mfm:MfeM64YM_0855		hypothetical protein
mfm:MfeM64YM_0856		hypothetical protein
mfm:MfeM64YM_0857		hypothetical protein
mfm:MfeM64YM_0858		bcrA-3; ABC transporter ATP-binding protein
mfm:MfeM64YM_0859		hypothetical protein
mfm:MfeM64YM_0860		hypothetical protein
mfm:MfeM64YM_0861		tnpA-18; transposase
mfm:MfeM64YM_0862		transposase, mutator type
mfm:MfeM64YM_0863		transposase, mutator type
mfm:MfeM64YM_0864		RNase G and e associated domain containing protein; K07586 hypothetical protein
mfm:MfeM64YM_0865		hypothetical protein
mfm:MfeM64YM_0866		hypothetical protein
mfm:MfeM64YM_0867		lipoprotein, putative acid phosphatase
mfm:MfeM64YM_0868		hypothetical protein
mfm:MfeM64YM_0869		tnpA-19; transposase
mfm:MfeM64YM_0870		hypothetical protein
mfm:MfeM64YM_0871		hypothetical protein
mfm:MfeM64YM_0872		polA; DNA polymerase I; K02335 DNA polymerase I [EC:2.7.7.7]
mfm:MfeM64YM_0873		dnaE; DNA polymerase III alpha subunit; K02337 DNA polymerase III subunit alpha [EC:2.7.7.7]
mfm:MfeM64YM_0874		hypothetical protein
mfm:MfeM64YM_0875		hypothetical protein
mfm:MfeM64YM_0876		frr; ribosome-recycling factor; K02838 ribosome recycling factor
mfm:MfeM64YM_0877		pyrH; uridylate kinase; K09903 uridylate kinase [EC:2.7.4.22]
mfm:MfeM64YM_0878		hypothetical protein
mfm:MfeM64YM_0879		hypothetical protein
mfm:MfeM64YM_0880		putative p60-like lipoprotein
mfm:MfeM64YM_0881		hit; hit-like protein; K02503 Hit-like protein involved in cell-cycle regulation
mfm:MfeM64YM_0882		himA; bacterial nucleoid DNA-binding protein; K03530 DNA-binding protein HU-beta
mfm:MfeM64YM_0883		recU; Holliday junction resolvase RecU; K03700 recombination protein U
mfm:MfeM64YM_0884		hypothetical protein
mfm:MfeM64YM_0885		comEA; competance locus protein ComEA; K02237 competence protein ComEA
mfm:MfeM64YM_0886		hypothetical protein; K02238 competence protein ComEC
mfm:MfeM64YM_0887		gpsA; glycerol-3-phosphate dehydrogenase; K00057 glycerol-3-phosphate dehydrogenase (NAD(P)+) [EC:1.1.1.94]
mfm:MfeM64YM_0888		hypothetical protein
mfm:MfeM64YM_0889		ksgA; dimethyladenosine transferase; K02528 16S rRNA (adenine1518-N6/adenine1519-N6)-dimethyltransferase [EC:2.1.1.182]
mfm:MfeM64YM_0890		tatD; mg-dependent dnase; K03424 TatD DNase family protein [EC:3.1.21.-]
mfm:MfeM64YM_0891		mnmE; tRNA modification gtpase mnme; K03650 tRNA modification GTPase [EC:3.6.-.-]
mfm:MfeM64YM_0892		hypothetical protein
mfm:MfeM64YM_0893		nagE; PTS system, N-acetylglucosamine-specific enzyme II, abc component; K02803 PTS system, N-acetylglucosamine-specific IIB component [EC:2.7.1.69] K02804 PTS system, N-acetylglucosamine-specific IIC component
mfm:MfeM64YM_0894		hypothetical protein
mfm:MfeM64YM_0895		hypothetical protein
mfm:MfeM64YM_0896		gap; glyceraldehyde-3-phosphate dehydrogenase; K00134 glyceraldehyde 3-phosphate dehydrogenase [EC:1.2.1.12]
mfm:MfeM64YM_0897		hypothetical protein
mfm:MfeM64YM_0898		metS; methionyl-tRNA synthetase; K01874 methionyl-tRNA synthetase [EC:6.1.1.10]
mfm:MfeM64YM_0899		DNA methylase; K15460 tRNA1Val (adenine37-N6)-methyltransferase [EC:2.1.1.223]
mfm:MfeM64YM_0900		vacB; VacB-like ribonuclease II; K12573 ribonuclease R [EC:3.1.-.-]
mfm:MfeM64YM_0901		hypothetical protein; K03075 preprotein translocase subunit SecG
mfm:MfeM64YM_0902		hypothetical protein
mfm:MfeM64YM_0903		gmk; guanylate kinase; K00942 guanylate kinase [EC:2.7.4.8]
mfm:MfeM64YM_0904		prpC; phosphoprotein serine/threonine phosphatase
mfm:MfeM64YM_0905		pknB; serine/threonine-protein kinase; K08884 serine/threonine protein kinase, bacterial [EC:2.7.11.1]
mfm:MfeM64YM_0906		rsgA; putative ribosome biogenesis gtpase rsga; K06949 ribosome biogenesis GTPase [EC:3.6.1.-]
mfm:MfeM64YM_0907		rpe; ribulose-phosphate 3-epimerase; K01783 ribulose-phosphate 3-epimerase [EC:5.1.3.1]
mfm:MfeM64YM_0908		hypothetical protein
mfm:MfeM64YM_0909		rpmB; 50S ribosomal protein L28; K02902 large subunit ribosomal protein L28
mfm:MfeM64YM_0910		hypothetical protein
mfm:MfeM64YM_0911		trxB; thioredoxin reductase; K00384 thioredoxin reductase (NADPH) [EC:1.8.1.9]
mfm:MfeM64YM_0912		lgt; prolipoprotein diacylglyceryl transferase; K13292 phosphatidylglycerol:prolipoprotein diacylglycerol transferase [EC:2.-.-.-]
mfm:MfeM64YM_0913		hprK; hpr kinase/phosphorylase; K06023 HPr kinase/phosphorylase [EC:2.7.11.- 2.7.4.-]
mfm:MfeM64YM_0914		hypothetical protein
mfm:MfeM64YM_0915		pstS; phosphate binding protein PstS; K02040 phosphate transport system substrate-binding protein
mfm:MfeM64YM_0916		hypothetical protein
mfm:MfeM64YM_0917		pstA; phosphate ABC transporter permease protein PstA
mfm:MfeM64YM_0918		pstB; phosphate import ATP-binding protein PstB; K02036 phosphate transport system ATP-binding protein [EC:3.6.3.27]
mfm:MfeM64YM_0919		phoU; phosphate transport system regulatory protein; K02039 phosphate transport system protein
mfm:MfeM64YM_0920		pepA-2; leucyl aminopeptidase; K01255 leucyl aminopeptidase [EC:3.4.11.1]
mfm:MfeM64YM_0921		tdk; thymidine kinase; K00857 thymidine kinase [EC:2.7.1.21]
mfm:MfeM64YM_0922		hypothetical protein
mfm:MfeM64YM_0923		putative aaa+ superfamily atpase
mfm:MfeM64YM_0924		exiS-3; exis
mfm:MfeM64YM_0925		hypothetical protein
mfm:MfeM64YM_0926		int-4; int
mfm:MfeM64YM_0927		mem-2; mem
mfm:MfeM64YM_0928		hypothetical protein
mfm:MfeM64YM_0929		hypothetical protein
mfm:MfeM64YM_0930		htpB-2; htpb
mfm:MfeM64YM_0931		htpA-2; htpa
mfm:MfeM64YM_0932		htpE-2; htpe
mfm:MfeM64YM_0933		hypothetical protein
mfm:MfeM64YM_0934		htpT-2; htpt
mfm:MfeM64YM_0935		htpN-2; htpn
mfm:MfeM64YM_0936		marRP-2; marrp
mfm:MfeM64YM_0937		hypothetical protein
mfm:MfeM64YM_0938		marMP-2; C-5 cytosine-specific DNA methylase
mfm:MfeM64YM_0939		hypothetical protein
mfm:MfeM64YM_0940		hypothetical protein
mfm:MfeM64YM_0941		repB-2; RepB
mfm:MfeM64YM_0942		hypothetical protein
mfm:MfeM64YM_0943		aaa+ superfamily atpase
mfm:MfeM64YM_0944		potD; spermidine/putrescine/ABC transporter substrate binding protein; K11069 spermidine/putrescine transport system substrate-binding protein
mfm:MfeM64YM_0945		potC; spermidine/putrescine ABC transporter permeaseprotein PotC; K11070 spermidine/putrescine transport system permease protein
mfm:MfeM64YM_0946		potB; spermidine/putrescine ABC transporter permeaseprotein PotB; K11071 spermidine/putrescine transport system permease protein
mfm:MfeM64YM_0947		potA; spermidine/putrescine ABC transporterATP-binding protein PotA; K11072 spermidine/putrescine transport system ATP-binding protein [EC:3.6.3.31]
mfm:MfeM64YM_0948		hypothetical protein
mfm:MfeM64YM_0949		hypothetical protein
mfm:MfeM64YM_0950		hypothetical protein
mfm:MfeM64YM_0951		rpsT; 30S ribosomal protein S20; K02968 small subunit ribosomal protein S20
mfm:MfeM64YM_0952		nox; NADH oxidase
mfm:MfeM64YM_0953		hypothetical protein
mfm:MfeM64YM_0954		argS-2; arginyl-tRNA synthetase
mfm:MfeM64YM_0955		cysS; cysteinyl-tRNA synthetase; K01883 cysteinyl-tRNA synthetase [EC:6.1.1.16]
mfm:MfeM64YM_0956		spoU-2; tRNA/rRNA methyltransferase; K03218 23S rRNA (guanosine2251-2'-O)-methyltransferase [EC:2.1.1.185]
mfm:MfeM64YM_0957		hypothetical protein
mfm:MfeM64YM_0958		hypothetical protein; K03073 preprotein translocase subunit SecE
mfm:MfeM64YM_0959		nusG; transcription antitermination protein NusG; K02601 transcriptional antiterminator NusG
mfm:MfeM64YM_0960		hypothetical protein
mfm:MfeM64YM_0961		gidB; methyltransferase GidB (glucose inhibiteddivision protein b); K03501 16S rRNA (guanine527-N7)-methyltransferase [EC:2.1.1.170]
mfm:MfeM64YM_0962		prsA; ribose-phosphate pyrophosphokinase; K00948 ribose-phosphate pyrophosphokinase [EC:2.7.6.1]
mfm:MfeM64YM_0963		prfA; peptide chain release factor 1; K02835 peptide chain release factor 1
mfm:MfeM64YM_0964		hemK; protoporphyrinogen oxidase; K02493 methyltransferase [EC:2.1.1.-]
mfm:MfeM64YM_0965		acpP; acyl carrier protein; K02078 acyl carrier protein
mfm:MfeM64YM_0966		hypothetical protein
mfm:MfeM64YM_0967		hypothetical protein
mfm:MfeM64YM_0968		deoD-3; purine-nucleoside phosphorylase
mfm:MfeM64YM_0969		abc-2 type transporter
mfm:MfeM64YM_0970		ABC transporter related protein; K09687 antibiotic transport system ATP-binding protein
mfm:MfeM64YM_0971		dnaX; DNA polymerase III subunits gamma and tau; K02343 DNA polymerase III subunit gamma/tau [EC:2.7.7.7]
mfm:MfeM64YM_0972		hypothetical protein; K09747 hypothetical protein
mfm:MfeM64YM_0973		recR; recombination protein RecR; K06187 recombination protein RecR
mfm:MfeM64YM_0974		tmk; thymidylate kinase; K00943 dTMP kinase [EC:2.7.4.9]
mfm:MfeM64YM_0975		holB; DNA polymerase III subunit delta; K02341 DNA polymerase III subunit delta' [EC:2.7.7.7]
mfm:MfeM64YM_0976		putative sam-dependent methyltransferase; K07056 16S rRNA (cytidine1402-2'-O)-methyltransferase [EC:2.1.1.198]
mfm:MfeM64YM_0977		hypothetical protein
mfm:MfeM64YM_0978		hypothetical protein
mfm:MfeM64YM_0979		tnpA-20; transposase
mfm:MfeM64YM_0980		hypothetical protein
mfm:MfeM64YM_0981		mglA; putative sugar ABC transporter ATP-binding protein; K02056 simple sugar transport system ATP-binding protein [EC:3.6.3.17]
mfm:MfeM64YM_0982		sugar ABC transporter permease protein; K02057 simple sugar transport system permease protein
mfm:MfeM64YM_0983		sugar ABC transporter permease protein; K02057 simple sugar transport system permease protein
mfm:MfeM64YM_0984		hypothetical protein
mfm:MfeM64YM_0985		trx; thioredoxin; K03671 thioredoxin 1
mfm:MfeM64YM_0986		smpB; SsrA-binding protein; K03664 SsrA-binding protein
mfm:MfeM64YM_0987		hypothetical protein; K02529 LacI family transcriptional regulator
mfm:MfeM64YM_0988		hypothetical protein
mfm:MfeM64YM_0989		gyrB; DNA gyrase subunit B; K02470 DNA gyrase subunit B [EC:5.99.1.3]
mfm:MfeM64YM_0990		hypothetical protein
mfm:MfeM64YM_0991		lip-2; esterase/lipase
mfm:MfeM64YM_0992		hypothetical protein
mfm:MfeM64YM_0993		serS; seryl-tRNA synthetase; K01875 seryl-tRNA synthetase [EC:6.1.1.11]
mfm:MfeM64YM_0994		rpmH; 50S ribosomal protein L34; K02914 large subunit ribosomal protein L34
mfm:MfeM64YM_0995		rnpA; ribonuclease P protein component; K03536 ribonuclease P protein component [EC:3.1.26.5]
mfm:MfeM64YM_0996		hypothetical protein; K03217 preprotein translocase subunit YidC
mfm:MfeM64YM_0997		ndt; nucleoside 2-deoxyribosyltransferase
mfm:MfeM64YM_0998		tkt; transketolase; K00615 transketolase [EC:2.2.1.1]
mfm:MfeM64YM_0999		tm2d; tm2 domain containing protein
mfm:MfeM64YM_1000		antifreeze protein type I
mfm:MfeM64YM_1001		hypothetical protein
mfm:MfeM64YM_1002		hypothetical protein
mfm:MfeM64YM_1003		hypothetical protein
mfm:MfeM64YM_1004		hypothetical protein
mfm:MfeM64YM_1005		rnhB-2; ribonuclease; K03470 ribonuclease HII [EC:3.1.26.4]
mfm:MfeM64YM_1006		hypothetical protein
mfm:MfeM64YM_1007		rluD; pseudouridine synthase; K06180 23S rRNA pseudouridine1911/1915/1917 synthase [EC:5.4.99.23]
mfm:MfeM64YM_1008		chrA-1; chromate transport protein
mfm:MfeM64YM_1009		chrA-2; putative chromate transport protein; K07240 chromate transporter
mfm:MfeM64YM_1010		aldH; aldehyde dehydrogenase
mfm:MfeM64YM_1011		hypothetical protein
mfm:MfeM64YM_1012		glcK; glucokinase; K00845 glucokinase [EC:2.7.1.2]
mfm:MfeM64YM_1013		hypothetical protein
mfm:MfeM64YM_1014		hypothetical protein
mfm:MfeM64YM_1015		putative potassium channel protein
mfm:MfeM64YM_1016		hypothetical protein
mfm:MfeM64YM_1017		pgsA; cdp-diacylglycerol-glycerol-3-phosphate3-phosphat idyltransferase; K00995 CDP-diacylglycerol--glycerol-3-phosphate 3-phosphatidyltransferase [EC:2.7.8.5]
mfm:MfeM64YM_1018		hypothetical protein
mfm:MfeM64YM_1019		hypothetical protein; K12410 NAD-dependent deacetylase [EC:3.5.1.-]
mfm:MfeM64YM_1020		trmB-1; tRNA (guanine-n(7)-)-methyltransferase; K03439 tRNA (guanine-N7-)-methyltransferase [EC:2.1.1.33]
mfm:MfeM64YM_1021		trmB-2; tRNA (guanine-n(7)-)-methyltransferase; K03439 tRNA (guanine-N7-)-methyltransferase [EC:2.1.1.33]
mfm:MfeM64YM_1022		transcriptional regulator, xre family
mfm:MfeM64YM_1023		putative type I restriction enzyme; K01153 type I restriction enzyme, R subunit [EC:3.1.21.3]
mfm:MfeM64YM_1024		N-6 DNA methylase; K03427 type I restriction enzyme M protein [EC:2.1.1.72]
mfm:MfeM64YM_1025		restriction modification system DNA specificity domain; K01154 type I restriction enzyme, S subunit [EC:3.1.21.3]
mfm:MfeM64YM_1026		hsdS-4; type I restriction enzyme specificity protein; K01154 type I restriction enzyme, S subunit [EC:3.1.21.3]
mfm:MfeM64YM_1027		DNA-invertase binr (transposon tn552)
mfm:MfeM64YM_1028		clpB; ATP-dependent clp protease, atpase subunit; K03695 ATP-dependent Clp protease ATP-binding subunit ClpB
mfm:MfeM64YM_1029		polC; DNA polymerase III alpha subunit; K03763 DNA polymerase III subunit alpha, Gram-positive type [EC:2.7.7.7]
mfm:MfeM64YM_1030		hypothetical protein
mfm:MfeM64YM_1031		hypothetical protein
mfm:MfeM64YM_1032		hypothetical protein
mfm:MfeM64YM_1033		hypothetical protein
mfm:MfeM64YM_1034		exiS-4; exis
mfm:MfeM64YM_1035		tnpA-21; transposase
mfm:MfeM64YM_1036		tnpA-22; transposase
mfm:MfeM64YM_1037		hypothetical protein
mfm:MfeM64YM_1038		hypothetical protein
mfm:MfeM64YM_1039		proS; prolyl-tRNA synthetase; K01881 prolyl-tRNA synthetase [EC:6.1.1.15]
mfm:MfeM64YM_1040		rpmG; 50S ribosomal protein L33; K02913 large subunit ribosomal protein L33
mfm:MfeM64YM_1041		hypothetical protein
mfm:MfeM64YM_1042		hypothetical protein
mfm:MfeM64YM_1043		hypothetical protein
mfm:MfeM64YM_1044		ppa; inorganic pyrophosphatase; K01507 inorganic pyrophosphatase [EC:3.6.1.1]
mfm:MfeM64YM_1045		hypothetical protein
mfm:MfeM64YM_1046		cof family had hydrolase protein; K07024
mfm:MfeM64YM_1047		hypothetical protein
mfm:MfeM64YM_1048		bcrA-4; ABC transporter ATP-binding protein
mfm:MfeM64YM_1049		hypothetical protein
mfm:MfeM64YM_1050		hypothetical protein
mfm:MfeM64YM_1051		hypothetical protein; K12574 ribonuclease J [EC:3.1.-.-]
mfm:MfeM64YM_1052		hypothetical protein
mfm:MfeM64YM_1053		rplK; 50S ribosomal protein L11; K02867 large subunit ribosomal protein L11
mfm:MfeM64YM_1054		rplA; 50S ribosomal protein L1; K02863 large subunit ribosomal protein L1
mfm:MfeM64YM_1055		aminotransferase class V
mfm:MfeM64YM_1056		nucleotidyl transferase
mfm:MfeM64YM_1057		cdsA; phosphatidate cytidylyltransferase; K00981 phosphatidate cytidylyltransferase [EC:2.7.7.41]
mfm:MfeM64YM_1058		ABC transporter ATP-binding protein; K02003 putative ABC transport system ATP-binding protein
mfm:MfeM64YM_1059		ABC transporter permease protein
mfm:MfeM64YM_1060		ftsH; cell division protein FtsH; K03798 cell division protease FtsH [EC:3.4.24.-]
mfm:MfeM64YM_1061		tilS; tRNA(Ile)-lysidine synthase; K04075 tRNA(Ile)-lysidine synthase [EC:6.3.4.19]
mfm:MfeM64YM_1062		pth; peptidyl-tRNA hydrolase; K01056 peptidyl-tRNA hydrolase, PTH1 family [EC:3.1.1.29]
mfm:MfeM64YM_1063		hypothetical protein
mfm:MfeM64YM_1064		hypothetical protein
mfm:MfeM64YM_1065		hypothetical protein
mfm:MfeM64YM_1066		recD; exodeoxyribonuclease V, alpha subunit; K03581 exodeoxyribonuclease V alpha subunit [EC:3.1.11.5]
mfm:MfeM64YM_1067		hypothetical protein
